# Supplementary material for: APETALA2 antagonizes the transcriptional activity of AGAMOUS in regulating floral stem cells in Arabidopsis thaliana
Source: New Phytol. 2016 Sep 8;215(3):1197–209. doi: 10.1111/nph.14151 (PMC5342953; doi:10.1111/nph.14151)
Supplement: Supplementary file 2 — Table S3 Genes with differential expression between ag‐11 and Ler Table S4 Genes with differential expression between ag‐11 ap2‐35 and ag‐11 and between ag‐11 ap2‐43 and ag‐11 [file NPH-215-1197-s002.xlsx]

## Sheet: Table S3
Supporting Information Tables S3 & S4
Table S3 Genes showing differential expression between ag-11 and Ler
Genes that are likely direct targets of AG or AP2 (i.e. bound by AG or AP2 as determined by ChIP-seq (Yant et al., 2010; Ó’Maoiléidigh et al., 2013) are indicated. The expression values of these genes in ag-11 ap2-35 and ag-11 ap2-43 are also shown. The genes with increased (or decreased) expression in ag-11 vs. Ler and with decreased (or increased) expression in ag-11 ap2-35 vs. ag-11 and ag-11 …
Genes labelled with light blue are down-regulated in ag-11 vs. Ler and up-regulated in ag-11 ap2 double mutants vs. ag-11
Genes labelled with light orange are up-regulated in ag-11 vs. Ler and down-regulated in ag-11 ap2 double mutants vs. ag-11
References
Ó’Maoiléidigh DS, Wuest SE, Rae L, Raganelli A, Ryan PT, Kwasniewska K, Das P, Lohan AJ, Loftus B, Graciet E, et al. 2013. Control of reproductive floral organ identity specification in Arabidopsis by the C function regulator AGAMOUS. Plant Cell 25(7): 2482-2503.
Yant L, Mathieu J, Dinh TT, Ott F, Lanz C, Wollmann H, Chen X, Schmid M. 2010. Orchestration of the floral transition and floral development in Arabidopsis by the bifunctional transcription factor APETALA2. Plant Cell 22(7): 2156-2170.
AGI	RPKM				ag-11 vs. Ler		ag-11 ap2-35 vs. ag-11		ag-11 ap2-43 vs. ag-11		ChIP
	Ler	ag-11	ag-11 ap2-35	ag-11 ap2-43	log2(foldchange)	p value	log2(foldchange)	p value	log2(foldchange)	p value	AG	AP2
AT1G03545	8.76989	4.13225	4.24424	4.78135	-0.943192	5.50494e-07	-0.0267683	0.890534	0.109733	0.568772	NO	NO
AT1G03550	10.1689	4.58857	5.09605	5.52432	-1.02028	4.12637e-09	0.0674286	0.707309	0.159581	0.370101	NO	NO
AT1G04150	2.9692	1.82639	2.40452	2.45504	-0.610203	0.00121792	0.282138	0.136348	0.298444	0.113886	YES	YES
AT1G05550	12.6192	4.77574	6.95763	6.37347	-1.21099	2.90454e-10	0.398751	0.0400781	0.286684	0.140393	NO	NO
AT1G10070	8.40411	28.1017	7.5632	7.91645	0.703509	0.00837573	-0.769454	0.00393463	-0.752664	0.0047976	YES	NO
AT1G10090	2.18666	4.30929	2.75169	2.64707	0.804202	0.00016001	-0.605999	0.0039924	-0.658076	0.00176561	NO	NO
AT1G12640	6.81131	12.1223	9.49903	9.27039	0.670277	0.00195466	-0.348573	0.104733	-0.382214	0.0751648	NO	NO
AT1G12790	2.68365	10.031	6.06612	5.75471	1.52815	1.93309e-12	-0.68183	0.0010627	-0.748643	0.000325771	YES	NO
AT1G12970	5.23393	10.3485	10.0021	10.2168	0.809711	7.04481e-05	-0.106387	0.594317	-0.0857687	0.667255	NO	NO
AT1G15880	5.57515	11.9106	9.00529	9.21985	0.847361	0.000182431	-0.38568	0.0843874	-0.362936	0.10393	NO	NO
AT1G16960	11.1749	6.44028	10.0039	9.65347	-0.659228	0.00109427	0.471327	0.0193835	0.427591	0.0337713	NO	NO
AT1G18773	3.70826	6.22248	3.72802	3.43833	0.630693	0.00267669	-0.683223	0.00101249	-0.78815	0.000155066	NO	NO
AT1G19240	8.03129	14.7241	15.8567	15.6387	0.674788	0.0020074	0.0302992	0.887167	0.00868535	0.967532	NO	NO
AT1G19460	2.67513	4.8472	4.67086	4.86608	0.661734	0.00274961	-0.108214	0.61376	-0.063539	0.766186	NO	NO
AT1G20132	8.70266	4.73397	7.54544	6.45419	-0.693637	0.00225947	0.477379	0.0355114	0.293244	0.197304	NO	NO
AT1G20680	1.04531	0.311962	0.549564	0.514779	-0.765084	0.00557231	0.275264	0.317402	0.237993	0.387503	NO	NO
AT1G21250	19.4592	31.1502	15.3198	14.1941	0.595983	0.00129587	-0.960242	2.23666e-07	-1.05919	1.1265e-08	NO	NO
AT1G21450	8.95567	15.5441	8.63641	9.13963	0.703014	0.00018154	-0.811024	1.50484e-05	-0.746295	6.60344e-05	NO	NO
AT1G23050	13.2865	22.9048	9.10804	9.95193	0.625811	0.00748757	-1.08669	3.64075e-06	-0.998437	2.01466e-05	NO	NO
AT1G23052	13.2865	22.9048	9.10804	9.95193	0.625811	0.00748757	-1.08669	3.64075e-06	-0.998437	2.01466e-05	NO	NO
AT1G23420	1.88087	0.5185	0.542185	0.299548	-0.822308	0.00244438	0.00501798	0.985156	-0.23196	0.388603	NO	NO
AT1G23890	2.57823	4.98155	5.5498	5.83054	0.751417	0.000238709	0.073024	0.70751	0.131065	0.498813	NO	NO
AT1G24040	3.04007	6.59617	6.83321	6.68405	0.715131	0.0063039	-0.0143808	0.955919	-0.0398579	0.878215	NO	NO
AT1G24220	3.43726	5.93638	4.87149	5.0895	0.676759	0.000637801	-0.313673	0.107087	-0.264239	0.173437	NO	YES
AT1G24490	3.92351	6.58121	6.69464	7.16045	0.6113	0.00213823	-0.0391992	0.840474	0.038706	0.841998	NO	NO
AT1G26840	3.18954	1.73927	4.59005	3.98418	-0.644752	0.00640964	1.01884	1.08882e-05	0.842862	0.00028747	NO	NO
AT1G27045	6.48951	2.07244	3.77832	3.96436	-1.0439	9.75232e-05	0.479982	0.0738089	0.521946	0.0517072	NO	NO
AT1G28730	8.30535	1.49454	1.49823	2.21777	-0.69476	0.00400834	-0.00755417	0.974475	0.0753354	0.751502	NO	NO
AT1G29230	0.866934	0.19412	0.558569	0.381034	-0.737377	0.00583153	0.442929	0.0974422	0.242235	0.36385	NO	NO
AT1G29418	29.3148	49.6767	47.6011	48.702	0.610475	0.00443244	-0.111727	0.599182	-0.0883628	0.677404	NO	NO
AT1G30080	4.04016	2.27964	3.60432	3.43752	-0.686632	0.00121754	0.480252	0.0235537	0.420286	0.0474808	NO	NO
AT1G30170	3.44853	6.12833	6.51879	7.14876	0.717814	0.00010868	0.0128917	0.941511	0.125818	0.470558	NO	NO
AT1G31540	1.80964	3.38601	1.5323	1.71705	0.652925	0.00966427	-0.873706	0.000533592	-0.765795	0.00236595	NO	NO
AT1G33790	7.21652	12.8193	6.48778	8.72331	0.651614	0.00540514	-0.823172	0.000438052	-0.50268	0.0314045	NO	NO
AT1G34245	3.79443	7.31703	9.97416	7.77535	0.669769	0.00557427	0.29401	0.208032	0.00786112	0.973281	NO	NO
AT1G34440	0.817805	2.99788	1.67736	3.09872	0.940254	0.000667383	-0.543554	0.0477008	-0.0225357	0.933954	NO	NO
AT1G35710	0.917624	1.7618	0.67566	0.8776	0.733233	0.00274967	-1.08219	1.05744e-05	-0.829027	0.000666188	NO	NO
AT1G36060	1.12755	2.40305	1.0361	1.30861	0.699899	0.00902115	-0.839269	0.00171771	-0.645623	0.0155308	NO	NO
AT1G36070	4.38383	8.10678	4.53862	5.27795	0.757089	0.000147944	-0.781977	8.0247e-05	-0.605753	0.00211123	NO	NO
AT1G42110	1.90124	3.66122	2.2098	2.22569	0.745913	0.00107009	-0.644979	0.00425959	-0.64164	0.00438568	NO	NO
AT1G42705	4.99586	14.5646	6.13476	6.76792	1.02896	0.000111271	-0.891381	0.000804074	-0.805208	0.00245827	NO	NO
AT1G43580	7.78969	17.5018	15.779	17.6946	0.773925	0.00295708	-0.155437	0.549568	-0.0456641	0.860404	NO	NO
AT1G44770	6.63016	13.1491	9.58688	9.33118	0.801453	0.000176138	-0.442383	0.0360762	-0.476459	0.0239047	NO	NO
AT1G45120	0.647266	2.16575	2.03979	2.17704	1.37932	2.51433e-11	-0.135777	0.481213	-0.062724	0.743816	NO	NO
AT1G47655	2.63445	5.11984	6.12914	5.4346	0.72681	0.0014625	0.1476	0.499582	0.000109567	0.999601	NO	NO
AT1G49000	9.90378	16.8189	13.3806	14.1165	0.659069	0.000442181	-0.357059	0.0516991	-0.294998	0.106417	NO	NO
AT1G49530	2.67835	1.26986	1.53758	1.31286	-0.795701	0.00178163	0.143073	0.578536	-0.0125171	0.961335	NO	YES
AT1G50290	50.0473	83.017	37.8839	42.1428	0.629379	0.00166617	-1.02776	2.91303e-07	-0.904444	6.20843e-06	NO	NO
AT1G50600	10.8693	17.5742	10.7374	12.456	0.634299	6.15828e-05	-0.719445	5.05683e-06	-0.529276	0.000736415	NO	NO
AT1G50830	2.08011	1.15638	2.07494	1.9253	-0.648537	0.00494067	0.602627	0.0086699	0.513106	0.0255175	NO	NO
AT1G51960	0.287951	1.04492	0.971492	0.933587	0.753055	0.00676662	-0.102766	0.711383	-0.140089	0.613935	NO	YES
AT1G53250	7.52041	13.6438	11.3648	9.86026	0.706327	0.000625241	-0.286899	0.159532	-0.46264	0.023559	NO	NO
AT1G53480	17.9475	30.7371	29.8849	31.7116	0.645959	0.00139295	-0.0949912	0.636007	-0.0271541	0.89229	NO	NO
AT1G53700	4.68273	2.89254	3.74642	4.78424	-0.619535	0.000669872	0.263635	0.150949	0.571148	0.0014927	NO	NO
AT1G55770	2.6684	0.968112	2.09066	2.25238	-0.773596	0.00528821	0.505272	0.0686204	0.571828	0.0391132	NO	NO
AT1G56120	11.8866	21.0223	8.03717	8.29038	0.736737	4.42362e-05	-1.29176	9.74089e-13	-1.25855	3.41809e-12	NO	NO
AT1G56580	467.132	288.215	487.914	487.136	-0.626192	0.000381466	0.616503	0.000467554	0.609004	0.000547561	YES	NO
AT1G58030	20.2155	35.5146	27.216	27.4494	0.735647	7.0672e-06	-0.415117	0.0108316	-0.409822	0.0118404	NO	NO
AT1G59830	13.8107	25.7156	20.4919	21.2634	0.792222	3.53094e-06	-0.360522	0.0324897	-0.317664	0.0591361	NO	NO
AT1G60550	16.0546	32.7077	24.7384	23.8459	0.81859	0.000233793	-0.384652	0.0825218	-0.432696	0.0507918	NO	NO
AT1G60740	0.532355	4.31859	1.6033	1.23841	0.861068	0.000687847	-0.559074	0.0284989	-0.656867	0.0100434	NO	NO
AT1G61215	1.10552	1.90001	1.77018	1.91058	0.591838	0.00727938	-0.145643	0.492376	-0.0574881	0.78476	NO	NO
AT1G61240	3.72111	6.07999	6.08474	5.4998	0.61717	0.00031025	-0.0641624	0.697136	-0.204675	0.215792	NO	NO
AT1G61250	20.6484	35.5567	27.8927	28.5149	0.705435	1.93172e-05	-0.385847	0.0184657	-0.362036	0.0268984	NO	NO
AT1G61590	11	6.22129	8.31217	8.08097	-0.636812	0.00607053	0.265367	0.253421	0.229464	0.323241	NO	NO
AT1G61810	7.0442	12.8093	5.65283	6.28569	0.686916	0.00332786	-0.979688	2.85121e-05	-0.868911	0.000201018	NO	NO
AT1G61820	2.21574	3.85362	2.20786	2.18005	0.671097	0.00151903	-0.733185	0.000489159	-0.74647	0.000375846	NO	NO
AT1G62040	5.93096	11.7521	10.9172	11.4421	0.757295	0.000731253	-0.145789	0.507845	-0.0969764	0.659005	NO	NO
AT1G62850	0.997223	1.98604	1.941	2.34598	0.659739	0.00764731	-0.076373	0.750843	0.133334	0.576369	NO	NO
AT1G63380	0.555038	2.71905	2.82573	3.21397	0.903787	0.00117046	-0.00691264	0.98018	0.0947591	0.733368	NO	NO
AT1G64720	163.222	291.34	166.874	167.789	0.733642	9.4736e-05	-0.765678	4.59583e-05	-0.764702	4.69364e-05	NO	NO
AT1G64940	1.97158	4.4127	4.43081	4.86204	0.732811	0.00508012	-0.0459386	0.859279	0.0429415	0.868225	NO	NO
AT1G64960	2.30965	4.17938	4.96189	4.97118	0.64577	0.00498176	0.139569	0.539389	0.137408	0.545502	NO	NO
AT1G65140	5.36763	10.2112	9.92392	9.52134	0.735261	0.000673769	-0.100542	0.634008	-0.154613	0.463995	NO	NO
AT1G65280	5.65782	13.1057	10.0439	9.70389	0.832618	0.00117487	-0.324776	0.204388	-0.363796	0.155107	NO	NO
AT1G65800	1.31583	2.14792	0.786126	0.886915	0.6043	0.00371983	-1.253	5.0722e-09	-1.13782	7.65942e-08	NO	NO
AT1G66260	27.0405	56.2381	57.1646	56.5108	0.787247	0.00104496	-0.0372412	0.87653	-0.0546494	0.819638	NO	NO
AT1G66350	33.9591	19.6658	24.8474	24.7003	-0.697633	0.00017914	0.239377	0.199197	0.22676	0.223759	NO	YES
AT1G67195	4.22684	8.83091	6.70925	6.38114	0.681317	0.00949554	-0.325831	0.211469	-0.379031	0.146024	NO	NO
AT1G69180	56.125	21.759	69.8853	70.8436	-1.07864	1.33642e-06	1.27493	1.05572e-08	1.28742	7.53021e-09	YES	NO
AT1G69570	7.26799	16.2973	7.90588	8.81717	0.796052	0.0023573	-0.766297	0.00338794	-0.666928	0.0107291	NO	YES
AT1G69572	8.89424	22.4055	11.0526	11.7694	0.883331	0.000865694	-0.735661	0.00547348	-0.681452	0.0100547	NO	NO
AT1G70560	16.9874	8.82619	25.7491	24.0383	-0.821173	1.25308e-05	1.28321	5.80418e-12	1.18996	1.7454e-10	NO	YES
AT1G70660	46.2205	71.6278	43.905	44.9406	0.590122	3.26597e-05	-0.728775	2.73806e-07	-0.702257	6.98359e-07	NO	NO
AT1G71480	9.32557	16.1237	12.5471	11.7156	0.661876	0.000832229	-0.376353	0.0542283	-0.464296	0.0176157	NO	NO
AT1G71870	5.16395	3.20509	3.83315	4.46228	-0.602537	0.000725709	0.162026	0.369559	0.347202	0.051054	YES	NO
AT1G72280	15.6334	9.07953	14.3497	13.7664	-0.637625	0.00387487	0.480117	0.0295524	0.426934	0.0529759	NO	NO
AT1G73620	8.61365	4.88336	11.6519	12.2774	-0.635284	0.0056958	0.926946	4.77344e-05	0.983594	1.55081e-05	NO	NO
AT1G73805	2.55593	4.3166	3.88055	4.73028	0.595131	0.00872733	-0.175104	0.432053	0.0491401	0.824417	YES	YES
AT1G74060	88.0188	148.77	160.451	156.959	0.60603	0.00648472	0.0274088	0.901893	-0.00276479	0.990079	NO	NO
AT1G74130	33.4463	21.2381	38.8923	34.0936	-0.59408	0.000495367	0.724283	2.00385e-05	0.549249	0.00123708	YES	NO
AT1G77320	4.83359	3.04493	5.44135	4.94188	-0.609364	9.06298e-05	0.703333	4.83345e-06	0.570114	0.000217848	NO	NO
AT1G77520	1.29116	0.424973	1.53486	1.40889	-0.769326	0.00568858	0.861225	0.00194371	0.783716	0.00480684	NO	NO
AT1G77870	5.15302	2.8365	2.86392	3.23143	-0.665049	0.00515394	-0.0378722	0.876125	0.0846123	0.725317	NO	NO
AT1G78090	1.25743	0.289915	0.624797	1.04543	-0.970805	0.000487563	0.394675	0.156176	0.778764	0.00514565	NO	NO
AT1G78955	15.7125	9.36311	11.4009	10.8158	-0.595333	0.00924653	0.172691	0.45062	0.108197	0.636469	NO	YES
AT2G02450	7.2626	13.1109	9.2533	11.3638	0.696913	0.000958606	-0.4779	0.0224219	-0.237808	0.253877	NO	NO
AT2G03505	3.29586	1.71239	2.91531	2.87469	-0.666657	0.00780144	0.492796	0.0488716	0.469023	0.0604976	NO	NO
AT2G05100	260.803	442.492	255.001	253.477	0.613304	0.00695694	-0.691263	0.00234831	-0.70366	0.0019558	NO	NO
AT2G05380	240.223	564.816	252.127	251.163	1.04193	5.52916e-07	-1.04315	5.31251e-07	-1.05325	4.11484e-07	NO	NO
AT2G05960	0.168207	0.0050064	0.0593826	0.0258594	-1.08002	1.63347e-05	0.442308	0.0735304	0.173599	0.478896	NO	NO
AT2G07080	0.688484	1.94272	1.1907	1.02088	0.816912	0.00311382	-0.465235	0.0914566	-0.591851	0.0318278	NO	NO
AT2G07675	0.663936	2.58019	3.21898	3.18931	0.72668	0.00894867	0.145756	0.599867	0.1317	0.635396	NO	NO
AT2G07682	0.342704	0.70576	0.566126	0.533522	0.785212	0.000906209	-0.319306	0.161805	-0.38848	0.0887699	NO	NO
AT2G07698	6.24094	11.2915	10.4517	10.2988	0.800414	2.36369e-08	-0.175501	0.205137	-0.201367	0.145532	NO	NO
AT2G07707	21.0693	37.2889	59.8047	53.3442	0.732974	4.9406e-06	0.566791	0.000189818	0.408938	0.00721069	NO	NO
AT2G07727	0.509914	1.16996	1.12585	1.10098	0.721204	0.0071044	-0.0903337	0.729772	-0.118765	0.649365	NO	NO
AT2G07732	0.425928	1.67597	1.09115	0.746465	0.764964	0.00537294	-0.356795	0.198102	-0.59063	0.032838	NO	NO
AT2G07734	1.56373	4.99011	3.14415	3.56419	1.24715	2.3162e-07	-0.588296	0.0121305	-0.454551	0.0514669	NO	NO
AT2G07741	1.85432	3.71404	3.47902	4.12606	0.805972	0.000308352	-0.137673	0.517	0.0573728	0.784641	NO	NO
AT2G07749	1.53465	3.25752	2.38608	3.28563	0.864485	7.33181e-05	-0.438671	0.0384849	-0.062692	0.76402	NO	NO
AT2G07787	1.44302	2.86294	3.04466	3.48343	0.734768	0.00116293	0.0191829	0.928414	0.177931	0.399513	NO	NO
AT2G07815	2.62161	5.97886	7.6937	7.65216	0.866621	0.000142246	0.245223	0.258096	0.231172	0.28574	NO	NO
AT2G12480	1.39407	0.403656	2.3339	1.87306	-0.915486	0.000803274	1.37228	4.25441e-07	1.15418	2.15897e-05	NO	NO
AT2G14260	4.20957	8.05948	6.60705	6.75372	0.727165	0.00110856	-0.290335	0.187208	-0.268715	0.221619	NO	NO
AT2G14560	4.59491	9.8739	3.21841	4.14799	0.719085	0.00776663	-1.06293	8.37091e-05	-0.855236	0.00153497	NO	NO
AT2G15220	8.29742	17.8814	20.0048	20.9461	0.786725	0.00136067	0.0656384	0.787481	0.111171	0.647773	NO	NO
AT2G15930	0.600423	4.27361	0.309457	0.55468	0.753552	0.0010927	-0.863994	0.000196496	-0.792711	0.00069054	NO	NO
AT2G16190	2.23211	5.24304	2.99719	3.53389	0.968839	1.8921e-05	-0.715695	0.00122517	-0.533898	0.0148034	NO	NO
AT2G16586	17.0724	35.4103	22.3074	16.6456	0.807917	0.000763402	-0.577047	0.0159513	-0.896199	0.000185311	NO	NO
AT2G16750	16.156	8.28686	9.2115	10.2594	-0.676885	0.00861345	0.0581117	0.821695	0.1597	0.535547	NO	NO
AT2G17265	6.58986	16.0788	17.1385	16.823	0.747992	0.00592544	0.0115211	0.966131	-0.00935931	0.972482	NO	NO
AT2G18270	8.07638	15.669	6.32657	6.57649	0.736694	0.00279259	-1.02628	3.28529e-05	-0.996162	5.1888e-05	NO	NO
AT2G18280	6.61092	11.3196	6.72451	6.80045	0.662123	0.000834468	-0.706593	0.000343836	-0.699172	0.000389695	NO	NO
AT2G18660	29.3716	55.4535	25.7635	27.3097	0.724707	0.00144491	-0.930787	4.26799e-05	-0.870991	0.000126862	NO	NO
AT2G18917	4.14713	7.21094	4.77201	5.21869	0.614674	0.00897001	-0.523741	0.0245268	-0.429303	0.0641013	NO	NO
AT2G19060	61.9017	29.385	66.9208	58.1372	-0.818676	0.000577027	0.849155	0.000355119	0.688513	0.00378592	NO	NO
AT2G19070	232.168	106.885	226.281	211.007	-0.860623	0.000259204	0.775134	0.00100072	0.692323	0.00329504	NO	NO
AT2G21220	3.59788	0.73212	0.170079	0.228518	-0.766561	0.00136206	-0.261965	0.265308	-0.239025	0.310616	NO	YES
AT2G21450	2.87985	1.47823	3.11677	3.25125	-0.798814	6.14636e-05	0.847958	1.73444e-05	0.898182	4.9207e-06	NO	NO
AT2G25080	52.3027	89.6379	58.1403	58.1849	0.741067	1.78639e-09	-0.66407	5.73856e-08	-0.66771	4.69636e-08	NO	NO
AT2G25900	140.223	228.626	160.4	155.484	0.645366	9.41139e-05	-0.534854	0.00120054	-0.581429	0.000430134	NO	NO
AT2G25964	15.9831	43.713	22.6329	26.2614	1.03995	3.59363e-05	-0.750154	0.00279533	-0.601978	0.0163473	NO	NO
AT2G26440	30.2313	18.8643	38.0403	35.5937	-0.598427	0.0012291	0.826911	7.49728e-06	0.736995	6.56719e-05	NO	NO
AT2G27290	14.6415	30.858	23.0159	20.6677	0.785602	0.00143532	-0.373277	0.12849	-0.491357	0.0454539	NO	NO
AT2G28450	1.7026	4.54267	4.70435	4.36232	0.734964	0.00798482	-0.015081	0.956549	-0.081164	0.769346	NO	NO
AT2G30000	4.21859	8.08116	7.72869	8.47474	0.672347	0.00439822	-0.109947	0.632965	-0.00990061	0.965555	YES	NO
AT2G30520	17.6811	32.4943	14.6968	16.9089	0.730695	0.000577813	-1.00721	2.09995e-06	-0.847745	6.4129e-05	YES	NO
AT2G30615	13.9609	32.7371	13.4644	14.0253	0.82103	0.002109	-0.89611	0.000789394	-0.864794	0.0011969	NO	NO
AT2G30650	3.6408	1.37934	3.45398	3.23436	-0.989142	6.99295e-05	0.884568	0.000362401	0.813392	0.00104298	NO	NO
AT2G31160	13.845	23.509	23.6896	26.6364	0.59809	0.00882947	-0.0572008	0.800971	0.0728697	0.747816	YES	NO
AT2G32320	3.12212	5.09392	4.27898	4.32034	0.603353	0.00105595	-0.290166	0.106573	-0.283386	0.114015	NO	NO
AT2G32510	7.55592	2.75506	8.10684	8.0545	-0.962915	0.000203023	0.988566	0.000132713	0.977443	0.000157074	NO	NO
AT2G33880	37.58	18.4596	35.5013	31.6558	-0.920425	6.48699e-08	0.783026	4.17803e-06	0.628692	0.000222214	NO	NO
AT2G35800	24.1466	39.5323	30.5914	29.2485	0.636962	0.000243991	-0.397874	0.0216054	-0.461073	0.00776507	NO	NO
AT2G35820	35.5602	71.1141	27.2467	30.8843	0.843112	7.12061e-05	-1.21476	1.07927e-08	-1.0734	4.19115e-07	NO	YES
AT2G36020	0.907551	0.122606	0.709583	0.432515	-0.722043	0.00505928	0.575721	0.0256043	0.337053	0.190077	NO	NO
AT2G36320	24.3425	41.8576	25.7257	25.4529	0.676776	0.000521075	-0.670288	0.000575436	-0.689219	0.000398283	NO	NO
AT2G36540	1.80495	6.17237	1.31682	1.25224	0.894895	0.00118162	-1.07958	9.17096e-05	-1.10671	6.0943e-05	NO	NO
AT2G36880	164.877	103.678	191.939	199.488	-0.59389	0.00130775	0.721366	9.38682e-05	0.765164	3.42052e-05	NO	YES
AT2G37678	4.98648	9.3056	7.88231	7.51132	0.671486	0.00422961	-0.249461	0.281407	-0.307687	0.183945	NO	NO
AT2G37750	6.42613	1.86173	1.97143	2.21023	-0.805592	0.00340274	0.00725144	0.978916	0.0659828	0.810084	NO	NO
AT2G38010	33.2602	20.2892	28.9379	27.8215	-0.593106	0.00508096	0.366836	0.083085	0.314714	0.137051	NO	NO
AT2G39210	6.95388	11.8216	8.22406	7.96292	0.683559	7.90579e-05	-0.534162	0.00181204	-0.58053	0.000694507	NO	NO
AT2G39790	3.09657	5.79068	4.9959	5.12071	0.703911	0.00271187	-0.231069	0.310505	-0.20652	0.363108	NO	NO
AT2G41040	157.195	96.4871	135.064	128.476	-0.614964	0.00123749	0.362995	0.0565695	0.295238	0.120969	NO	YES
AT2G41225	5.26501	0.904516	3.6665	2.7536	-0.684444	0.0076862	0.468274	0.0682577	0.334424	0.192629	NO	NO
AT2G41990	22.9731	13.9231	36.5743	35.9624	-0.662015	3.28905e-05	1.20782	1.84408e-14	1.18037	6.90111e-14	NO	YES
AT2G42830	10.0613	4.39541	10.6758	12.0194	-1.03229	8.78805e-09	1.05643	2.84414e-09	1.20731	8.25035e-12	YES	YES
AT2G42835	6.05464	2.64271	6.28048	6.79407	-0.924059	3.20239e-05	0.924031	2.8325e-05	1.01813	3.61773e-06	NO	NO
AT2G42885	18.1955	6.24491	19.3326	18.6896	-1.09296	1.04576e-05	1.10316	8.09017e-06	1.0633	1.68711e-05	NO	NO
AT2G43840	4.55856	2.63034	3.40629	3.57182	-0.649309	0.00240144	0.247872	0.249412	0.304485	0.155303	NO	NO
AT2G43900	15.653	25.732	13.242	18.3253	0.585205	0.00882368	-0.832187	0.00019602	-0.466981	0.0364611	NO	NO
AT2G43910	54.2301	100.334	54.4932	103.883	0.705784	0.00196128	-0.756092	0.000905571	-0.0289673	0.898696	NO	NO
AT2G43920	2.05984	5.78021	1.80159	2.90331	0.932724	0.000638053	-1.07707	7.95298e-05	-0.69987	0.0101493	NO	NO
AT2G43945	16.6134	28.8191	21.6137	30.1141	0.663014	0.00149004	-0.412235	0.0472321	-0.0193319	0.925634	NO	NO
AT2G43950	34.2481	55.9043	39.6773	59.7464	0.58932	0.00538909	-0.47514	0.024676	0.00693489	0.973808	NO	NO
AT2G43970	199.108	365.302	163.756	267.8	0.683422	0.00382973	-0.949577	5.86791e-05	-0.417869	0.0769894	NO	NO
AT2G44065	49.4183	84.84	52.8709	83.9502	0.609472	0.00951029	-0.591015	0.0118689	-0.0837816	0.721101	NO	NO
AT2G44110	0.543301	7.7377	1.6499	5.51755	0.642075	0.00478225	-0.515501	0.0236187	-0.179137	0.431893	NO	NO
AT2G44590	3.20269	5.71547	3.71294	3.76819	0.660874	0.00414338	-0.558959	0.0147045	-0.54451	0.0173395	NO	NO
AT2G45380	9.14198	15.0322	11.2968	12.7114	0.639874	0.000142185	-0.439302	0.00840345	-0.291777	0.0790011	NO	NO
AT2G45920	4.39446	8.53187	4.89635	4.80721	0.790419	0.00030582	-0.725167	0.00085492	-0.752272	0.00053711	NO	YES
AT2G46140	27.2337	14.3266	31.9586	31.1951	-0.709751	0.00256461	0.834827	0.000378767	0.802793	0.000629505	NO	NO
AT2G46860	3.95557	0.628474	0.74944	0.797072	-0.728365	0.00231337	0.0285408	0.90461	0.041781	0.860838	NO	NO
AT3G01560	13.6641	22.8117	16.3805	16.5733	0.659502	0.000190578	-0.495212	0.0048434	-0.48617	0.00563781	NO	NO
AT3G01700	3.92854	0.675104	2.84361	2.39831	-0.859664	0.00156083	0.624538	0.0215674	0.520117	0.055611	NO	NO
AT3G02800	3.19345	5.69824	6.71085	6.45479	0.672093	0.00100772	0.143605	0.455508	0.089395	0.642071	NO	YES
AT3G03780	51.3312	27.2241	40.1184	42.3932	-0.711134	0.00242203	0.376849	0.108036	0.433525	0.0644564	NO	NO
AT3G04110	0.156108	0.0106397	0.0953505	0.0834263	-0.626054	0.00767936	0.380593	0.104611	0.324795	0.166295	NO	NO
AT3G04560	14.4227	24.1681	22.6086	21.7139	0.641953	0.000635489	-0.150368	0.419312	-0.205971	0.268583	NO	NO
AT3G06035	39.3447	23.1126	43.8397	40.3794	-0.655955	0.00105723	0.728544	0.000265308	0.622541	0.00183737	NO	NO
AT3G10280	16.057	9.16626	12.4735	12.5639	-0.639004	0.00553726	0.295923	0.199234	0.299457	0.193705	NO	NO
AT3G12610	44.9303	27.3837	33.0573	28.1916	-0.629665	0.000886263	0.180141	0.342168	-0.0226011	0.905226	NO	YES
AT3G13750	122.151	222.009	65.1955	65.1502	0.711948	0.00134668	-1.48901	2.04224e-11	-1.49494	1.69802e-11	NO	NO
AT3G15870	2.96928	0.894704	0.931234	1.09697	-0.751817	0.00594578	0.0019466	0.994303	0.081108	0.766272	NO	NO
AT3G17220	1.77962	0.309333	1.05574	0.998962	-0.681602	0.00819327	0.384925	0.134867	0.358484	0.164115	NO	NO
AT3G19860	23.3792	42.3657	24.2044	24.7528	0.74334	0.000132701	-0.763386	8.41263e-05	-0.740646	0.000134652	NO	NO
AT3G20970	7.25665	12.3113	10.8792	9.66852	0.635875	0.00111473	-0.21675	0.257708	-0.366744	0.0559871	NO	NO
AT3G21240	10.0119	5.43647	8.71538	7.94253	-0.66005	0.00631905	0.455168	0.0596225	0.35004	0.147567	NO	NO
AT3G22750	10.4559	17.8467	6.46808	6.23034	0.656581	0.00157677	-1.28531	7.44133e-10	-1.33599	1.5509e-10	NO	NO
AT3G22850	7.28343	4.0284	6.09063	6.62659	-0.651489	0.00510387	0.401623	0.0843616	0.493488	0.0334071	NO	NO
AT3G22960	97.31	164.898	111.625	110.431	0.6769	0.000222161	-0.565114	0.00203952	-0.584207	0.00142857	NO	NO
AT3G23270	0.331775	0.0679599	0.255506	0.255078	-0.723763	0.00749234	0.54837	0.0428928	0.544364	0.0445915	NO	NO
AT3G24560	1.49877	3.03303	2.72324	3.05902	0.776161	0.000375929	-0.187743	0.374119	-0.0524732	0.802608	NO	NO
AT3G25440	3.56975	6.31586	5.08135	5.15286	0.712423	3.61101e-05	-0.349561	0.0350553	-0.334755	0.0425726	NO	NO
AT3G26080	1.80155	4.01919	3.65981	3.23096	0.832721	0.000472472	-0.170483	0.457483	-0.315485	0.170388	NO	NO
AT3G26140	4.01881	1.62326	3.49776	2.78693	-0.909875	0.000363346	0.713396	0.00515905	0.477368	0.0618299	NO	NO
AT3G26510	68.7176	152.069	77.1898	83.9099	0.898154	0.000132084	-0.823001	0.000458904	-0.736467	0.00171497	NO	NO
AT3G26900	12.9055	20.5532	11.6814	11.5631	0.613292	4.86537e-05	-0.820298	5.363e-08	-0.840696	2.36014e-08	NO	NO
AT3G27270	5.1502	2.89577	4.04727	5.01755	-0.633546	0.00725584	0.305131	0.197327	0.536014	0.0223524	NO	NO
AT3G27560	2.79728	4.995	4.52907	4.07268	0.655154	0.00222036	-0.178356	0.394247	-0.310436	0.138841	NO	NO
AT3G27860	0.77867	1.93326	2.19217	1.90226	0.867311	0.000499325	0.083243	0.728804	-0.0775799	0.747195	NO	NO
AT3G29375	3.58304	6.81746	7.25385	7.48974	0.671924	0.00482783	0.0111592	0.96211	0.0424538	0.856421	NO	NO
AT3G29575	24.4394	41.2368	22.7479	22.694	0.640358	0.00212115	-0.783293	0.000168898	-0.791853	0.000142346	NO	YES
AT3G29644	6.88452	11.3952	7.99936	9.64256	0.601875	0.00211941	-0.502946	0.00911086	-0.281126	0.140224	NO	NO
AT3G30390	27.8137	46.7181	31.8228	33.2067	0.661629	0.000220216	-0.555174	0.00188873	-0.506235	0.00458235	NO	NO
AT3G44630	3.6383	6.07475	3.75017	3.97742	0.650096	0.000291429	-0.68112	0.000136564	-0.612215	0.000585901	NO	NO
AT3G44820	2.00798	3.29183	2.16501	2.45172	0.606305	0.00143407	-0.59326	0.00157563	-0.443525	0.0169187	NO	NO
AT3G45410	0.69177	1.35673	0.714181	0.882423	0.699985	0.00692162	-0.702101	0.00639013	-0.511687	0.0451972	NO	NO
AT3G45420	1.94594	3.3898	2.34752	2.56946	0.672041	0.00137475	-0.511357	0.0130975	-0.408694	0.0457625	NO	NO
AT3G45610	6.45579	11.3699	8.50894	9.47801	0.696886	0.000338826	-0.431263	0.02392	-0.301528	0.112208	NO	NO
AT3G45750	1.0922	2.48398	2.15236	2.30287	0.894495	6.22709e-05	-0.231363	0.283122	-0.153063	0.475655	NO	NO
AT3G46040	96.977	191.54	186.437	191.575	0.74555	0.00169448	-0.0885046	0.70913	-0.0627242	0.791484	NO	NO
AT3G46450	5.03954	8.73183	7.53552	8.10244	0.675947	0.00039221	-0.248292	0.185567	-0.161087	0.389041	NO	NO
AT3G46510	11.4722	19.1075	13.2642	13.067	0.661112	8.92943e-05	-0.542014	0.00123764	-0.566411	0.000732291	NO	NO
AT3G46530	1.01181	1.97056	1.35104	1.38633	0.663851	0.00827943	-0.444527	0.074401	-0.425972	0.0868653	NO	NO
AT3G46770	12.5132	5.25292	10.2645	9.29694	-1.05885	1.31016e-07	0.754737	0.000173213	0.628924	0.00178366	NO	NO
AT3G48640	2.89141	9.42187	5.12222	5.1053	0.890515	0.00135961	-0.544686	0.0498816	-0.551616	0.0470224	NO	NO
AT3G49270	16.9965	4.20597	61.1769	49.4344	-1.21799	2.19678e-06	2.50561	1.30601e-22	2.26831	8.34074e-19	NO	NO
AT3G50430	2.92591	5.16671	3.67415	3.7782	0.632299	0.00636615	-0.449914	0.0505773	-0.421937	0.0663735	NO	NO
AT3G50480	0.270537	1.0471	0.24012	0.124274	0.877519	0.00117513	-0.969846	0.000351682	-1.17241	1.44066e-05	NO	NO
AT3G51880	37.583	77.4857	60.4137	65.4242	0.774851	0.00142459	-0.325209	0.180066	-0.244055	0.314303	NO	NO
AT3G56400	84.9584	143.719	76.8316	83.3244	0.648953	0.0011273	-0.831899	2.9725e-05	-0.738119	0.000210211	NO	NO
AT3G57670	12.3812	7.62514	10.1576	8.53505	-0.617108	0.00052695	0.30361	0.088662	0.0788993	0.659516	NO	NO
AT3G58780	7.14557	4.01238	8.5845	9.50756	-0.701996	0.000271237	0.88172	3.928e-06	1.00587	1.27237e-07	YES	YES
AT3G60910	6.73668	12.5228	10.9667	11.7798	0.712233	0.000793064	-0.220977	0.289356	-0.138945	0.504109	NO	NO
AT3G62370	9.31784	16.3649	14.1214	15.3157	0.669947	0.000883061	-0.242616	0.222579	-0.147684	0.456762	NO	NO
AT3G62570	15.1247	8.43173	9.62952	10.6458	-0.773437	4.92817e-07	0.113045	0.467624	0.239221	0.12212	NO	NO
AT3G62650	81.7487	141.019	46.7388	50.6773	0.65814	0.00254058	-1.3631	4.3366e-10	-1.27555	5.09498e-09	NO	NO
AT3G62780	1.83098	3.75709	1.85887	2.17174	0.694032	0.00923025	-0.727295	0.00621696	-0.591287	0.0257087	NO	NO
AT3G66656	1.88466	0.246782	0	0.137984	-0.882066	0.00016469	-0.227419	0.313851	-0.105449	0.643595	NO	NO
AT4G00480	2.35697	4.15333	3.62808	3.47432	0.613324	0.00745853	-0.213674	0.34377	-0.265448	0.239419	NO	NO
AT4G01430	19.6355	11.6381	14.5788	14.6938	-0.647829	0.00100447	0.218634	0.268036	0.223468	0.25719	NO	NO
AT4G01790	3.21299	7.12261	6.67519	5.99205	0.730014	0.00495364	-0.120929	0.636564	-0.2351	0.358661	NO	NO
AT4G02405	4.17962	7.07985	6.03204	5.41494	0.599184	0.00530907	-0.252825	0.230928	-0.383289	0.0698569	NO	NO
AT4G02715	12.3273	20.9053	19.6911	20.8369	0.638082	0.00146459	-0.139916	0.480347	-0.0752347	0.7039	NO	NO
AT4G03205	25.7448	41.7457	31.4389	33.8245	0.598952	0.00214007	-0.41581	0.0326515	-0.330775	0.0890235	YES	NO
AT4G03350	0.958051	2.42539	2.4608	1.953	0.721225	0.00894537	-0.0390636	0.886383	-0.246136	0.368671	NO	NO
AT4G03510	7.29642	18.1417	9.44364	8.53746	1.01171	2.15857e-05	-0.791773	0.000857984	-0.904626	0.000140366	NO	NO
AT4G05320	72.5084	134.52	122.711	129.309	0.686819	0.00335366	-0.159987	0.494194	-0.106092	0.650278	NO	NO
AT4G08470	3.21978	6.88805	5.71328	5.65115	0.804231	0.000821808	-0.264493	0.266541	-0.281144	0.237385	NO	NO
AT4G09830	79.5231	126.644	82.5433	97.313	0.617521	0.000104191	-0.635484	6.32611e-05	-0.425067	0.0073551	NO	NO
AT4G09960	5.48446	2.39935	5.4264	5.48662	-0.981209	3.88611e-06	0.905368	1.87984e-05	0.91486	1.47993e-05	NO	NO
AT4G10920	36.0851	78.695	39.1217	36.4534	0.840511	0.000662935	-0.808137	0.00105741	-0.886372	0.000328489	NO	NO
AT4G11640	1.04438	3.34028	3.61536	4.24333	0.915753	0.000670564	0.027194	0.918314	0.180989	0.493947	NO	NO
AT4G11800	2.45972	4.88637	3.84985	4.05442	0.815527	6.802e-05	-0.356781	0.0768542	-0.298514	0.137978	NO	NO
AT4G12260	1.00565	3.05708	1.37201	0.818089	0.732351	0.00774592	-0.598927	0.0299503	-0.872562	0.0015352	NO	NO
AT4G13640	19.2324	39.2716	31.042	30.7781	0.786467	0.000922501	-0.323573	0.171788	-0.33734	0.154214	NO	NO
AT4G14030	6.97668	12.8935	13.6716	13.4899	0.643456	0.00796383	0.0119601	0.960462	-0.00704304	0.976707	NO	NO
AT4G14385	5.32886	9.04495	5.84025	6.60831	0.641333	0.00111058	-0.609522	0.00170806	-0.46108	0.0166602	NO	NO
AT4G14550	1.42811	0.640468	1.18724	1.4662	-0.732459	0.00553681	0.513711	0.0516937	0.715043	0.0064155	NO	NO
AT4G14615	30.0653	59.5639	46.8267	52.6294	0.692544	0.00630709	-0.302932	0.231286	-0.186478	0.461013	NO	NO
AT4G14815	155.161	94.8024	140.064	136.72	-0.58788	0.00565468	0.406198	0.0558464	0.372751	0.0792813	NO	NO
AT4G15200	1.6367	0.360215	2.84665	2.39606	-1.10296	5.62825e-05	1.56786	9.16665e-09	1.39746	3.07617e-07	NO	NO
AT4G16765	1.58438	3.26759	2.45914	2.11281	0.72737	0.00361764	-0.366429	0.135933	-0.533272	0.0304516	NO	YES
AT4G16890	3.0125	4.94406	3.20936	3.58544	0.618647	0.00112797	-0.608507	0.0012656	-0.477514	0.011057	NO	NO
AT4G16940	0.168108	0.487154	0.227092	0.339385	0.731715	0.00857	-0.626245	0.0244751	-0.339739	0.221979	NO	NO
AT4G18700	15.1192	26.3266	18.0605	19.8446	0.686037	0.000473423	-0.53207	0.00653092	-0.421007	0.0311878	YES	NO
AT4G19390	3.90447	9.51722	6.35949	7.05955	0.944863	8.34782e-05	-0.507611	0.0322511	-0.397462	0.0927384	NO	NO
AT4G19440	0.768701	1.30796	1.33661	1.46763	0.58549	0.00588967	-0.0333907	0.869211	0.0764337	0.703685	NO	NO
AT4G19700	9.37022	17.9075	14.9819	15.2798	0.704242	0.00277687	-0.256473	0.27287	-0.238837	0.306934	NO	NO
AT4G19840	11.4538	21.7231	6.51223	6.60934	0.711037	0.00318867	-1.36127	1.90048e-08	-1.35144	2.33531e-08	NO	NO
AT4G20260	33.9747	56.3559	20.2956	19.7214	0.622901	0.00238225	-1.30035	2.60352e-10	-1.33947	7.40344e-11	NO	YES
AT4G21110	45.0002	70.8596	50.6563	52.8998	0.593281	0.00041863	-0.50778	0.00242016	-0.457119	0.0062538	NO	NO
AT4G21490	1.27712	0.279815	0.817062	1.01878	-0.76404	0.00500241	0.459194	0.0914864	0.593246	0.0294196	NO	NO
AT4G22410	3.04658	6.10341	5.55425	4.89437	0.82522	3.02612e-05	-0.181575	0.330445	-0.342548	0.0678662	NO	NO
AT4G22680	1.72958	0.333207	0.5065	0.597959	-0.650501	0.00796179	0.0986907	0.686284	0.150252	0.539124	NO	NO
AT4G26280	33.9393	14.1707	21.6957	22.7183	-1.00946	5.59964e-06	0.426835	0.0553996	0.475786	0.0325846	NO	NO
AT4G26580	4.24835	1.33392	1.84059	2.1032	-0.708248	0.00986294	0.139799	0.61024	0.213135	0.437229	NO	YES
AT4G26770	1.42351	0.451952	0.556835	0.875355	-0.916911	0.000918114	0.108654	0.695572	0.458166	0.0980475	NO	NO
AT4G27870	18.4411	32.5222	22.9608	23.781	0.725909	6.04402e-05	-0.512842	0.00446707	-0.473885	0.00856994	NO	NO
AT4G27980	10.859	6.75309	11.2686	11.8119	-0.625757	3.4589e-05	0.614272	4.23172e-05	0.673749	6.57242e-06	YES	NO
AT4G29950	20.0984	33.9012	16.6777	18.4059	0.626485	0.00374089	-0.901211	3.04273e-05	-0.791465	0.000247966	NO	NO
AT4G30860	4.90952	2.94441	6.48517	6.11472	-0.599769	0.00660756	0.863158	7.97218e-05	0.788322	0.000315139	NO	NO
AT4G32240	26.9714	48.9354	51.6748	49.9178	0.629082	0.0094863	0.00572471	0.981098	-0.0366096	0.879565	NO	NO
AT4G32500	7.2247	3.71801	5.26279	5.21644	-0.741447	0.00151519	0.3301	0.158433	0.316452	0.176195	NO	NO
AT4G32960	9.6208	16.2183	13.4161	13.159	0.593819	0.00766013	-0.282486	0.201041	-0.310245	0.160074	NO	NO
AT4G33870	5.35395	9.73606	11.1355	10.3601	0.695443	0.000857507	0.0993185	0.625379	0.00589287	0.976902	NO	NO
AT4G36150	2.2505	3.5977	2.97284	3.28025	0.589467	0.000537476	-0.313351	0.0592071	-0.19212	0.243731	NO	NO
AT4G37300	63.0083	189.177	73.9903	78.8866	1.24645	9.81588e-08	-1.12348	1.53056e-06	-1.05928	5.80768e-06	NO	NO
AT4G38980	2.9098	6.12475	5.52827	5.87939	0.767022	0.00158957	-0.172337	0.470248	-0.106556	0.654575	NO	NO
AT4G39361	5.77796	25.0971	9.90453	13.5582	0.719916	0.0068157	-0.549185	0.039687	-0.40046	0.134177	NO	NO
AT5G02150	18.4308	29.1214	16.2829	17.5269	0.603457	0.000265241	-0.829693	5.27386e-07	-0.740374	7.06042e-06	NO	NO
AT5G03240	167.864	326.511	143.631	152.103	0.803016	0.000178508	-1.04381	1.10777e-06	-0.98229	4.54636e-06	NO	NO
AT5G05460	6.0011	9.64429	5.75467	5.57779	0.605211	0.0013087	-0.718988	0.000128159	-0.762267	4.85587e-05	NO	NO
AT5G09730	7.91954	4.54758	8.54517	8.19171	-0.707055	6.3715e-05	0.745338	2.23301e-05	0.687228	9.22789e-05	NO	NO
AT5G12950	35.3258	18.9091	29.288	28.4011	-0.674125	0.00573603	0.413744	0.0899869	0.376261	0.123096	NO	NO
AT5G16090	1.24692	3.95778	5.02814	3.96263	0.761319	0.00599203	0.168925	0.538883	-0.0441142	0.872634	NO	NO
AT5G16220	8.29246	13.8661	10.9784	11.263	0.66951	2.3817e-05	-0.376457	0.0155408	-0.34718	0.0252664	NO	NO
AT5G16340	4.62734	9.02766	4.10103	5.02974	0.676007	0.00945847	-0.83365	0.00136567	-0.644951	0.0131245	NO	NO
AT5G17240	0.770131	2.04779	2.3938	2.46039	0.94435	8.48464e-05	0.125192	0.577518	0.153714	0.492315	NO	NO
AT5G17440	20.3772	32.7194	28.5974	29.528	0.609235	0.000385632	-0.242733	0.154181	-0.207105	0.223632	NO	NO
AT5G17590	7.09096	3.16331	4.66154	5.77323	-0.721728	0.00753853	0.29423	0.276817	0.486093	0.0717523	NO	NO
AT5G18040	22.716	40.7431	21.1784	19.8222	0.658561	0.00573683	-0.786856	0.000958595	-0.863049	0.000292375	NO	NO
AT5G20225	8.56416	4.73724	5.8521	5.95478	-0.683677	0.00169529	0.182917	0.406809	0.193391	0.378766	YES	NO
AT5G20370	1.94772	4.79871	4.13739	4.25393	0.816607	0.00144767	-0.210462	0.396952	-0.185165	0.454666	NO	NO
AT5G21080	1.61252	0.567278	0.939108	0.893243	-0.808734	0.00361069	0.329384	0.236067	0.290336	0.296278	NO	NO
AT5G23510	0.488085	1.35689	0.811153	0.676646	0.74766	0.00714827	-0.473434	0.0879237	-0.602024	0.0300636	NO	NO
AT5G23820	5.6178	9.84325	14.4044	14.5441	0.627501	0.00323173	0.399854	0.0516977	0.406623	0.0475577	NO	NO
AT5G24210	1.06948	3.36435	1.51899	1.97355	1.12009	1.63288e-05	-0.869077	0.000714083	-0.622834	0.0145965	NO	NO
AT5G24430	8.26607	13.3576	11.3065	11.8478	0.601919	0.000938437	-0.27792	0.122923	-0.223955	0.21309	NO	NO
AT5G24470	5.8236	10.7368	9.61108	9.86426	0.690759	0.00266324	-0.189997	0.405817	-0.166983	0.464798	NO	NO
AT5G24530	23.7519	44.8276	24.5488	23.7659	0.707316	0.00330449	-0.725312	0.00257239	-0.764687	0.00148014	YES	NO
AT5G24680	2.21143	3.90846	3.83178	3.32684	0.603196	0.00884894	-0.0812827	0.71763	-0.249219	0.268929	NO	NO
AT5G24735	10.9706	17.7939	13.2569	12.1437	0.58528	0.00447444	-0.425397	0.036355	-0.533722	0.00873043	NO	NO
AT5G24870	3.6646	6.03435	4.26026	4.50487	0.621038	0.00144797	-0.5036	0.00906979	-0.438476	0.0226397	NO	NO
AT5G25475	16.9109	29.8298	30.511	30.862	0.673198	0.00125968	-0.0350211	0.865927	-0.0256046	0.901725	NO	NO
AT5G25880	5.45819	2.67002	3.81588	3.16181	-0.733336	0.0040364	0.314382	0.218356	0.1211	0.635781	NO	NO
AT5G26970	9.90784	22.7572	12.6193	12.1847	0.889996	0.000280466	-0.707211	0.00356231	-0.752034	0.00193181	NO	NO
AT5G28050	18.3303	30.4502	33.4695	31.7962	0.608918	0.00245408	0.0571654	0.774297	-0.0110402	0.955837	NO	NO
AT5G33210	4.63749	11.2493	3.58223	4.72631	0.975496	7.89969e-05	-1.27751	2.46998e-07	-1.01176	3.7878e-05	NO	NO
AT5G33220	0.121998	0.562724	0.158107	0.143973	0.734419	0.00462465	-0.710592	0.0065383	-0.739018	0.00472462	NO	NO
AT5G38212	1.47516	2.5793	1.85465	2.18937	0.619303	0.00589055	-0.444705	0.0447213	-0.253846	0.247994	NO	NO
AT5G38380	3.45245	7.08271	7.27451	7.25263	0.736679	0.00252489	-0.0244161	0.919384	-0.0314314	0.896289	NO	NO
AT5G38750	5.64699	1.9989	1.75347	2.58205	-0.915821	0.000869368	-0.11676	0.673645	0.169061	0.540678	NO	NO
AT5G39530	25.3444	41.4445	21.4013	21.4693	0.617468	0.00117003	-0.891407	2.79942e-06	-0.893401	2.62552e-06	NO	NO
AT5G39580	0.192857	0.871916	0.679619	0.514315	0.719822	0.00772584	-0.206629	0.44976	-0.368774	0.176874	NO	NO
AT5G39660	22.6975	40.8123	13.1498	15.0988	0.686971	0.00257084	-1.35287	3.08551e-09	-1.20563	1.24439e-07	NO	NO
AT5G39950	13.323	29.9086	24.2736	24.9711	0.778172	0.00273772	-0.260475	0.314409	-0.236111	0.361678	NO	NO
AT5G41270	11.5757	18.8055	14.5172	15.5787	0.590418	0.00267525	-0.386471	0.0470658	-0.306292	0.114535	NO	NO
AT5G41410	7.72187	4.01474	4.04159	3.91011	-0.787508	0.000200133	-0.0440069	0.836849	-0.0860538	0.687066	NO	NO
AT5G41750	2.38248	4.17051	2.4048	2.63079	0.635161	0.00508825	-0.687258	0.00237485	-0.591238	0.00881214	NO	NO
AT5G42810	3.54392	5.95199	5.00756	5.71602	0.61545	0.0016764	-0.275633	0.15019	-0.117431	0.537014	NO	NO
AT5G43210	1.15768	3.01856	2.19748	2.7624	0.86703	0.00107219	-0.369103	0.155329	-0.14288	0.579339	NO	NO
AT5G43420	1.11139	2.96874	2.47177	2.24684	0.846087	0.00156004	-0.230958	0.382629	-0.326699	0.217	NO	NO
AT5G43740	0.224121	0.631947	0.428031	0.362545	0.800473	0.0037045	-0.399145	0.144973	-0.538522	0.0494571	NO	NO
AT5G43840	0.313505	1.5651	0.254116	0.183714	0.650454	0.00486805	-0.706503	0.00233589	-0.762462	0.00102273	NO	NO
AT5G44690	0.562065	1.23343	0.985575	1.14831	0.69442	0.00870467	-0.278287	0.286587	-0.130839	0.614953	NO	NO
AT5G45060	1.70878	3.30075	2.36937	2.40806	0.745801	0.00100587	-0.44716	0.0464356	-0.433465	0.053273	NO	NO
AT5G45150	0.0733456	0.355461	0.259915	0.240288	0.900453	0.00114021	-0.290695	0.296718	-0.352439	0.205824	NO	NO
AT5G46760	69.207	123.236	73.3418	75.0096	0.752866	9.78403e-06	-0.74163	1.30059e-05	-0.718179	2.40749e-05	YES	NO
AT5G46780	7.02243	12.3747	7.80501	9.17648	0.682683	0.000657763	-0.628541	0.00155022	-0.436938	0.0267155	YES	NO
AT5G48090	2.45006	5.38002	4.31932	4.31397	0.783967	0.00211519	-0.282851	0.26516	-0.289061	0.254675	NO	NO
AT5G49070	15.5607	8.63242	13.1613	14.0701	-0.656338	0.00545221	0.415606	0.0784418	0.485207	0.0397721	NO	NO
AT5G49270	6.9139	2.65911	4.1155	4.31089	-0.758411	0.00628574	0.29204	0.292782	0.324637	0.242184	NO	NO
AT5G53588	10.4642	6.04607	6.57046	6.12206	-0.607681	0.00995785	0.040429	0.864515	-0.041162	0.862123	NO	NO
AT5G53590	10.4642	6.04607	6.57046	6.12206	-0.607681	0.00995785	0.040429	0.864515	-0.041162	0.862123	NO	NO
AT5G56230	3.52977	6.19872	2.97367	3.5282	0.635564	0.00623121	-0.883525	0.000147663	-0.707206	0.00207523	NO	NO
AT5G56320	2.52747	1.00384	2.49215	1.975	-0.86196	0.000898239	0.816633	0.00158718	0.572906	0.0272955	NO	NO
AT5G57550	1.63468	4.6662	0.592439	0.928662	0.888199	0.00142758	-1.48158	1.02133e-07	-1.26677	5.39773e-06	NO	NO
AT5G59650	0.27136	1.06717	0.617755	0.513135	1.15141	2.17325e-05	-0.591964	0.0267818	-0.768584	0.00411002	NO	NO
AT5G60140	8.39765	4.08791	7.47485	6.76876	-0.753464	0.00220996	0.578719	0.0186517	0.466318	0.0581579	YES	NO
AT5G60430	10.4495	17.9642	15.1883	15.0943	0.643484	0.00148878	-0.27036	0.175651	-0.2828	0.156192	NO	NO
AT5G60950	2.08275	4.05588	2.0286	2.03546	0.739228	0.00321244	-0.786661	0.00161173	-0.787109	0.00156606	NO	NO
AT5G61430	7.25692	2.35871	2.82914	2.9358	-0.709176	0.00970505	0.0723833	0.791693	0.09051	0.741241	NO	NO
AT5G61550	0.238164	0.0365669	0.0187843	0.0445321	-0.796192	0.000983505	-0.111463	0.633497	0.0265231	0.910672	NO	NO
AT5G61900	11.0696	6.11716	6.19952	6.06415	-0.806192	9.84663e-10	-0.0479014	0.725133	-0.0839343	0.537093	NO	NO
AT5G62850	2.09944	0.497222	1.22014	1.21467	-0.827205	0.00263156	0.432031	0.11588	0.423331	0.123528	NO	NO
AT5G62960	22.4307	12.815	18.8745	19.5165	-0.727743	1.87513e-05	0.440483	0.00965036	0.47937	0.00477916	YES	NO
AT5G62980	3.68242	7.47664	6.11904	5.99002	0.72036	0.00394915	-0.277244	0.259307	-0.302904	0.217402	NO	NO
AT5G63030	13.3937	22.8755	18.0146	17.3568	0.64579	0.00144	-0.361194	0.0712076	-0.411028	0.0400113	NO	NO
AT5G63080	1.74731	3.53083	2.31136	2.90242	0.818365	0.000117163	-0.579305	0.00506009	-0.314342	0.121698	NO	NO
AT5G64080	100.955	55.9874	106.014	107.541	-0.695608	0.00150603	0.691419	0.0015994	0.704115	0.00130713	NO	NO
AT5G65250	17.3771	29.9132	22.3861	21.4881	0.673169	0.000529019	-0.427809	0.0267134	-0.4843	0.0121273	NO	NO
AT5G66460	12.448	7.15842	8.00111	8.78896	-0.732148	1.30306e-06	0.0823638	0.591179	0.199219	0.191069	NO	YES
AT5G66880	29.1657	46.4238	33.437	34.7949	0.610808	0.000198997	-0.498911	0.00228091	-0.453128	0.00553891	NO	NO

## Sheet: Table S4
Table S4 Genes showing differential expression between ag-11 ap2-35 and ag-11, and between ag-11 ap2-43 and ag-11
AGI	RPKM			ag-11 ap2-35 vs. ag-11		ag-11 ap2-43 vs. ag-11
	ag-11	ag-11 ap2-35	ag-11 ap2-43	log2(foldchange)	p value	log2(foldchange)	p value
AT1G01060	44.7018	23.8806	25.1081	-0.671708	0.00923074	-0.625945	0.0152587
AT1G01120	18.6415	30.3585	30.5623	0.586138	0.000133495	0.590026	0.000119138
AT1G01170	162.293	116.29	106.295	-0.523942	8.87e-05	-0.649208	1.22e-06
AT1G01180	7.0134	4.09494	3.4396	-0.691842	0.00163503	-0.893175	5.17e-05
AT1G01300	91.5031	144.355	153.765	0.541484	0.000438854	0.619904	5.68e-05
AT1G01370	9.23996	17.735	17.6504	0.764711	2.85e-05	0.754196	3.59e-05
AT1G01590	3.62882	1.33573	1.28312	-1.00609	0.000107609	-1.04278	5.93e-05
AT1G01600	21.4169	8.46612	5.86252	-1.07451	4.39e-06	-1.46585	4.06e-10
AT1G01610	101.863	68.1821	66.0567	-0.60471	3.06e-05	-0.652751	6.79e-06
AT1G01690	8.53033	14.5341	13.6643	0.613142	0.00104529	0.530012	0.00461376
AT1G01740	1.65977	2.7398	3.10623	0.493185	0.0400593	0.629182	0.00851707
AT1G01770	19.8527	11.4964	10.7423	-0.699161	0.0015156	-0.782763	0.000384494
AT1G01900	4.37782	8.23568	7.73118	0.688201	0.00160819	0.609591	0.0052108
AT1G02070	7.7441	4.17479	5.1267	-0.736732	0.00184238	-0.526203	0.0246639
AT1G02190	117.793	86.7118	77.5878	-0.473918	0.00170967	-0.626783	3.37e-05
AT1G02300	23.654	13.0267	11.1815	-0.848838	8.18e-08	-1.0506	3.93e-11
AT1G02305	68.1503	41.1675	40.2649	-0.722147	1.81e-05	-0.756038	7.17e-06
AT1G02340	9.69467	4.90427	6.13741	-0.904022	2.41e-06	-0.642181	0.000690118
AT1G02390	1.22273	0.246539	0.188553	-1.22123	1.1e-05	-1.34456	1.3e-06
AT1G02530	0.718675	1.17586	1.38158	0.526964	0.0102465	0.72047	0.000379989
AT1G02610	13.9279	3.69683	3.9583	-1.16782	2.02e-05	-1.1227	4.14e-05
AT1G02620	4.69573	0.277832	0.812157	-1.13392	1.29e-05	-0.920512	0.000417448
AT1G02660	10.1241	5.55324	6.17032	-0.683245	0.00607252	-0.581227	0.0194974
AT1G02750	17.4118	11.2033	11.7611	-0.625431	0.000651677	-0.56781	0.00189802
AT1G02800	52.9671	114.359	121.556	0.908333	1.08e-06	0.980718	1.4e-07
AT1G02810	1.20579	3.10574	3.09092	1.0327	3.26e-06	1.02501	3.71e-06
AT1G02860	3.92103	2.70379	2.43294	-0.497029	0.019753	-0.618597	0.00380378
AT1G02970	1.90248	4.25831	3.61554	0.805572	0.00103582	0.620122	0.0116857
AT1G03090	151.773	45.8562	47.314	-0.900751	0.00122282	-0.885082	0.00148676
AT1G03106	1.72583	0.236629	0.3002	-1.19207	1.33e-05	-1.11713	4.68e-05
AT1G03110	8.80228	14.5473	14.3508	0.611891	1.78e-05	0.58677	3.79e-05
AT1G03130	635.729	477.902	435.379	-0.451992	0.000472735	-0.585508	5.96e-06
AT1G03290	51.2091	33.9968	33.7555	-0.584784	0.00146227	-0.59901	0.00111349
AT1G03400	27.5288	9.09447	10.2111	-1.43344	2.59e-13	-1.30022	2.72e-11
AT1G03502	7.38325	1.93662	1.62819	-0.742974	0.00546778	-0.80386	0.00265432
AT1G03600	537.94	356.569	357.867	-0.638926	1.93e-08	-0.639948	1.81e-08
AT1G03610	46.4488	26.9877	25.549	-0.671781	0.00392015	-0.736547	0.00156371
AT1G03720	1.29203	3.0727	3.33011	0.736027	0.0052498	0.818196	0.00186234
AT1G03800	4.2177	0.814146	1.10694	-1.34558	1.06e-06	-1.17492	1.95e-05
AT1G03820	3.28337	7.06451	7.2189	0.698016	0.00771449	0.714646	0.00634151
AT1G04020	3.58185	8.17164	7.77228	0.919675	1.69e-05	0.854818	6.38e-05
AT1G04160	2.45011	4.03371	3.72515	0.604959	1.21e-05	0.488769	0.000419199
AT1G04220	11.6118	19.786	20.1715	0.642376	4.55e-05	0.662877	2.52e-05
AT1G04280	27.7434	16.7502	16.494	-0.719876	1.94e-05	-0.746026	9.47e-06
AT1G04300	54.9363	36.2953	36.6587	-0.597186	0.000930986	-0.590043	0.00106957
AT1G04350	11.1348	6.60643	8.1176	-0.720692	0.000112471	-0.472915	0.0105446
AT1G04520	13.7989	28.8035	29.3177	0.771423	0.000920991	0.787687	0.000713642
AT1G04635	3.72446	7.48971	7.14952	0.760872	0.000376488	0.697554	0.00111231
AT1G04640	19.5483	12.9042	12.8723	-0.619235	1.88e-05	-0.630932	1.25e-05
AT1G04680	32.8937	61.2329	57.947	0.722889	0.000133077	0.648289	0.000611882
AT1G04730	2.55056	4.69927	4.70731	0.703779	0.000180652	0.698483	0.000197963
AT1G04800	114.111	83.7725	65.7044	-0.416984	0.0496929	-0.707929	0.000869218
AT1G04820	235.707	478.046	481.821	0.797098	0.000124099	0.802297	0.000112009
AT1G04990	13.9233	23.2418	22.8034	0.62757	4.03e-06	0.59573	1.2e-05
AT1G05160	8.88821	5.27857	5.92199	-0.760914	3.98e-07	-0.617701	3.16e-05
AT1G05370	2.66544	5.16153	5.58058	0.768345	5.65e-05	0.85958	5.79e-06
AT1G05540	9.10039	16.5071	18.2964	0.692091	0.000214201	0.817152	1.17e-05
AT1G05680	7.12126	3.4117	4.12513	-0.922409	2.24e-05	-0.712613	0.00096562
AT1G05840	36.9234	23.0373	23.0796	-0.694805	8.07e-06	-0.697073	7.4e-06
AT1G05890	58.6108	39.0524	40.1332	-0.604299	0.000111311	-0.574465	0.000237324
AT1G05950	7.40885	12.5672	13.1418	0.640771	1.62e-05	0.6949	2.75e-06
AT1G06000	29.4392	67.6018	78.9122	0.859216	0.000299284	1.02915	1.48e-05
AT1G06002	32.2691	72.0132	85.3134	0.867882	0.000103489	1.06223	1.99e-06
AT1G06040	165.695	109.038	118.05	-0.629737	1.3e-05	-0.5299	0.000241315
AT1G06080	8.7787	20.5479	21.5169	0.903294	8.58e-05	0.952395	3.42e-05
AT1G06100	0.0609364	1.44978	1.41176	1.3174	1.53e-06	1.28895	2.56e-06
AT1G06350	13.8742	43.1655	35.8779	1.36719	4.18e-13	1.12776	2.34e-09
AT1G06360	24.9219	46.4477	48.46	0.68482	0.00133895	0.73048	0.000620058
AT1G06430	45.2766	25.6576	26.4198	-0.770502	6.83e-05	-0.7402	0.000129694
AT1G06460	29.4606	18.1145	17.8871	-0.685313	0.000136449	-0.709034	7.85e-05
AT1G06570	122.429	40.8827	42.8601	-1.14687	9.17e-06	-1.1071	1.85e-05
AT1G06645	4.41506	2.27994	2.95292	-0.773868	0.00109987	-0.506902	0.030886
AT1G07040	105.547	52.7014	53.9112	-0.782582	0.00169158	-0.764516	0.00215974
AT1G07050	2.49857	4.21671	6.74415	0.44892	0.086519	0.923809	0.000385506
AT1G07110	43.9284	27.5573	27.5088	-0.678645	2.53e-05	-0.686747	2.01e-05
AT1G07200	28.6281	16.7079	18.6347	-0.713173	0.000603516	-0.588882	0.00459749
AT1G07370	14.9507	40.0169	38.1213	0.929217	0.000318414	0.875948	0.000690017
AT1G07400	4.46804	10.5222	9.47103	0.722399	0.00737829	0.618877	0.0217348
AT1G07440	53.5047	25.5254	27.6423	-1.00065	5.93e-08	-0.907008	8.61e-07
AT1G07530	42.4113	27.1165	27.2448	-0.645064	0.000191343	-0.64471	0.000191969
AT1G07610	0.826397	4.44259	4.00522	0.884352	0.00132985	0.800267	0.00367793
AT1G07620	0.689238	0.632293	0.288558	-0.127256	0.642309	-0.724517	0.00860917
AT1G07650	13.3377	9.06674	9.84283	-0.5863	1.69e-05	-0.481729	0.000385792
AT1G07660	65.8084	126.03	127.912	0.722073	0.000604488	0.735879	0.0004727
AT1G07790	134.451	310.969	309.122	0.842845	0.000606836	0.832587	0.000706914
AT1G07820	272.684	476.327	487.477	0.6375	0.000879622	0.661961	0.000551665
AT1G08130	14.194	23.9343	23.794	0.64234	2.55e-06	0.629408	3.98e-06
AT1G08180	12.959	8.42091	6.7597	-0.608429	0.00143208	-0.874897	6e-06
AT1G08460	31.4562	19.6868	19.1062	-0.667462	0.000211337	-0.711156	7.86e-05
AT1G08500	1.21482	2.54886	2.43267	0.663275	0.00999752	0.606042	0.0185623
AT1G08550	29.6373	20.5465	19.9892	-0.568099	5.66e-06	-0.611765	1.01e-06
AT1G08630	150.671	67.6046	72.7302	-0.94713	6.17e-05	-0.873113	0.000220998
AT1G08880	115.184	237.594	233.909	0.797383	0.000234705	0.775053	0.000349512
AT1G08900	2.18063	0.866649	0.791319	-0.944088	0.000289879	-1.03232	7.47e-05
AT1G08980	62.8596	35.1818	36.9191	-0.808486	6.5e-06	-0.753228	2.62e-05
AT1G09200	209.136	583.407	558.452	0.814752	0.00300044	0.77304	0.00486617
AT1G09310	84.7744	177.995	156.122	0.850106	2.81e-05	0.685347	0.000735989
AT1G09390	18.0027	11.0997	11.4884	-0.720779	8.8e-08	-0.680243	3.82e-07
AT1G09415	30.2948	21.9221	19.6522	-0.505786	9.97e-05	-0.658993	4.62e-07
AT1G09430	53.5279	26.093	26.9631	-1.00114	2.78e-09	-0.964314	1e-08
AT1G09460	20.0318	12.5593	13.0327	-0.663823	0.000152136	-0.618826	0.000400394
AT1G09570	73.5854	37.3297	36.0391	-0.88602	1.87e-05	-0.933711	6.46e-06
AT1G09575	7.06693	4.0534	4.39985	-0.738199	0.000325228	-0.645759	0.00154839
AT1G09590	291.701	517.86	512.903	0.678703	8.98e-05	0.661444	0.000135008
AT1G09780	35.3685	74.827	67.1958	0.803202	0.000439988	0.674868	0.00314641
AT1G09910	6.81076	4.44111	5.62968	-0.635534	1.61e-05	-0.331288	0.0215793
AT1G10020	50.2756	31.8509	33.6206	-0.674146	7.17e-06	-0.608483	4.99e-05
AT1G10070	28.1017	7.5632	7.91645	-0.769454	0.00393463	-0.752664	0.0047976
AT1G10090	4.30929	2.75169	2.64707	-0.605999	0.0039924	-0.658076	0.00176561
AT1G10140	9.78094	2.20203	3.7294	-1.3568	5.15e-07	-0.953267	0.000397376
AT1G10210	11.4801	6.11271	6.64023	-0.781937	0.00060535	-0.694851	0.00227287
AT1G10270	13.2034	21.5033	21.8185	0.603386	7.15e-08	0.616796	3.47e-08
AT1G10340	4.82372	1.40239	1.52423	-1.08193	8.25e-05	-1.02493	0.000190432
AT1G10360	53.3616	28.1919	26.6147	-0.88221	8.5e-07	-0.960735	8.29e-08
AT1G10370	28.5966	59.6803	51.7139	0.813823	0.000144771	0.639607	0.00283363
AT1G10640	32.5018	66.3159	66.5332	0.792837	0.000192428	0.792085	0.000194857
AT1G10660	33.3625	21.2799	22.651	-0.634355	0.000595987	-0.561659	0.00233813
AT1G10710	0.813861	1.40512	1.67925	0.500064	0.0466356	0.690934	0.00560493
AT1G10900	3.0166	5.09941	4.52816	0.604222	0.000950327	0.446266	0.0149084
AT1G10910	34.6813	20.1741	20.5535	-0.735029	0.000198572	-0.717963	0.000276882
AT1G10930	6.17571	10.4593	10.097	0.613328	0.000570388	0.563287	0.00155299
AT1G10980	11.1573	19.3311	20.8003	0.600391	0.00430343	0.684379	0.001126
AT1G11080	11.3874	5.77881	6.23645	-0.88117	2.14e-05	-0.795346	0.000120431
AT1G11120	33.7375	56.8773	59.9629	0.615767	0.000300907	0.67922	6.52e-05
AT1G11130	11.708	22.3768	22.3987	0.802061	4.87e-08	0.798046	5.57e-08
AT1G11160	0.785498	2.40342	2.15659	1.14465	2.26e-06	1.01685	2.7e-05
AT1G11260	626.266	206.199	211.149	-0.878134	0.00161046	-0.86637	0.00185981
AT1G11265	0.34223	0.0535649	0.172967	-0.985433	0.000366888	-0.517941	0.0622688
AT1G11300	5.82048	3.80005	3.86669	-0.655434	4.98e-08	-0.637096	1.01e-07
AT1G11330	14.0064	8.56788	8.0873	-0.691024	8.82e-05	-0.769057	1.28e-05
AT1G11350	7.28358	4.02601	3.56441	-0.863473	1.14e-09	-1.02905	5.72e-13
AT1G11410	4.87464	3.10299	2.46443	-0.591045	0.00591473	-0.85857	6.88e-05
AT1G11530	17.1172	8.20729	9.54411	-0.986934	1.26e-07	-0.806502	1.2e-05
AT1G11600	21.5448	42.8171	47.9967	0.785191	8.84e-05	0.920658	4.23e-06
AT1G11730	1.99172	4.38791	3.561	0.829262	0.00033364	0.578592	0.0127869
AT1G11850	143.419	91.3404	78.6471	-0.603835	0.0024706	-0.790507	7.47e-05
AT1G12000	43.0516	83.0571	80.1631	0.787643	5.66e-06	0.737172	2.16e-05
AT1G12090	130.714	246.744	250.224	0.794775	3.29e-09	0.807476	1.82e-09
AT1G12110	1.61948	0.752296	0.6696	-0.850668	0.000597196	-0.956249	0.000116642
AT1G12240	24.6554	14.9285	15.9021	-0.696459	0.000183967	-0.623591	0.000799779
AT1G12320	35.199	25.6709	23.1926	-0.486588	0.00104215	-0.624683	2.67e-05
AT1G12370	4.02828	8.94373	8.68027	0.855724	0.000155907	0.815698	0.000311653
AT1G12380	9.78775	20.8322	20.506	0.972063	5.15e-16	0.943913	3.32e-15
AT1G12440	210.57	136.059	135.772	-0.651637	1.29e-05	-0.660039	9.92e-06
AT1G12460	9.38103	6.32232	7.14694	-0.60436	9.45e-07	-0.445293	0.000261811
AT1G12520	83.7997	53.6942	56.2444	-0.692058	9.9e-13	-0.633053	6.01e-11
AT1G12750	1.42461	2.65313	2.6744	0.666413	0.00204211	0.673258	0.00177189
AT1G12780	289.591	65.6874	64.2796	-1.13091	4.92e-05	-1.14678	3.85e-05
AT1G12790	10.031	6.06612	5.75471	-0.68183	0.0010627	-0.748643	0.000325771
AT1G12890	0.367168	2.56553	2.34978	1.23812	8.15e-06	1.15031	3.41e-05
AT1G12910	65.6594	46.3564	44.407	-0.525589	0.00140915	-0.587082	0.000362005
AT1G12940	0.153822	0.516258	0.718053	0.651493	0.0181541	0.923378	0.000832587
AT1G13080	8.5123	4.47039	5.38642	-0.88704	4.66e-07	-0.660969	0.000141661
AT1G13245	12.2038	3.68656	4.20331	-1.13576	2.13e-05	-1.03452	0.000105075
AT1G13290	1.76306	4.14131	4.1429	0.811552	0.00159663	0.807494	0.00167081
AT1G13330	3.27425	5.71089	5.86895	0.568333	0.0132959	0.597614	0.00907865
AT1G13650	1.89174	1.00653	0.648993	-0.662463	0.0111336	-1.01737	0.000110698
AT1G13670	6.15859	3.3649	3.37595	-0.764664	0.000436263	-0.767773	0.000393933
AT1G13700	30.4223	11.2869	11.8559	-1.26946	4.77e-10	-1.21866	2.11e-09
AT1G13930	153.112	259.028	323.577	0.499782	0.0424922	0.734617	0.00286183
AT1G13960	15.0339	8.28438	8.35515	-0.767252	0.000333933	-0.76236	0.000361121
AT1G14060	11.8116	21.0086	19.7247	0.674126	0.000194991	0.587145	0.00118203
AT1G14150	52.3985	25.1754	22.5853	-1.04455	7.85e-13	-1.19304	3.36e-16
AT1G14200	29.328	22.705	19.6668	-0.399435	0.0182556	-0.588595	0.000525342
AT1G14280	9.21249	3.22491	3.48118	-1.26977	1.1e-08	-1.19437	6.83e-08
AT1G14750	2.84623	5.19496	4.68047	0.637191	0.00422846	0.509221	0.0223825
AT1G14860	2.26689	0.726898	0.798286	-1.0938	3.51e-05	-1.03831	8.08e-05
AT1G14880	5.1336	0.995833	1.0342	-0.814485	0.00202335	-0.806862	0.00224042
AT1G14900	142.715	260.091	259.102	0.719436	1.16e-05	0.709841	1.51e-05
AT1G14980	97.1414	194.41	177.489	0.773006	0.000239075	0.65948	0.00172501
AT1G15160	2.65125	4.51298	4.38434	0.586698	0.00329015	0.543969	0.00637851
AT1G15175	7.70568	3.89054	3.08566	-0.810355	0.000669794	-1.04898	1.18e-05
AT1G15180	34.9753	14.6539	14.7317	-1.07174	1.57e-06	-1.07104	1.59e-06
AT1G15260	57.9277	29.5951	28.5301	-0.954452	4.59e-10	-1.0083	4.53e-11
AT1G15330	22.4541	4.99967	8.11084	-0.678453	0.00903173	-0.52488	0.0434366
AT1G15360	72.1551	22.0938	21.8962	-1.54071	4.8e-16	-1.55521	2.43e-16
AT1G15380	36.0538	13.0096	14.9502	-0.749182	0.00713753	-0.668134	0.0164275
AT1G15400	40.3827	25.4768	23.1308	-0.669863	7.06e-05	-0.800672	2.09e-06
AT1G15550	3.82636	6.85146	6.17805	0.663583	0.000482681	0.526277	0.00577252
AT1G15740	65.9511	33.3305	33.5499	-0.850218	0.000136795	-0.848172	0.000141713
AT1G15760	3.21503	8.96293	11.2491	0.813765	0.00299477	1.02472	0.000183049
AT1G15790	3.86622	1.24171	1.39505	-1.1249	2.09e-05	-1.03833	8.08e-05
AT1G15825	14.5073	9.58526	7.86919	-0.537013	0.0187677	-0.74927	0.00110833
AT1G15830	20.0225	14.0619	13.1346	-0.531651	0.000987857	-0.62721	0.000103205
AT1G16150	1.01253	0.222734	0.199017	-0.875322	0.00136023	-0.917861	0.000785253
AT1G16240	81.6847	56.1887	55.2369	-0.567128	0.000190457	-0.594848	9.04e-05
AT1G16260	2.57556	0.78231	0.570084	-1.13186	2.87e-05	-1.36591	4.64e-07
AT1G16300	6.88241	9.51948	11.5463	0.352741	0.0457726	0.595129	0.000687568
AT1G16705	15.9069	10.0334	9.83525	-0.67855	5.19e-06	-0.709589	1.76e-06
AT1G16720	32.3519	21.3946	23.0209	-0.641458	1.3e-08	-0.547933	1.07e-06
AT1G16730	1.952	0.870626	1.38803	-0.758419	0.00483502	-0.369387	0.164869
AT1G16910	4.49505	1.76227	1.62693	-0.946945	0.000330989	-1.01367	0.000121737
AT1G17380	1.52122	4.03627	4.07469	0.905914	0.000446061	0.911184	0.000407797
AT1G17410	17.4484	10.4343	11.1877	-0.711648	0.000214592	-0.632297	0.000957718
AT1G17560	20.8378	38.6425	39.7162	0.728257	4.2e-05	0.758578	1.94e-05
AT1G17600	1.48564	0.719369	0.727907	-0.883356	9.02e-05	-0.883971	8.44e-05
AT1G17610	0.71866	0.243932	0.18157	-0.707849	0.0104392	-0.837602	0.00242103
AT1G17830	2.50409	1.04873	0.960256	-0.888734	0.000772473	-0.971425	0.000238637
AT1G18210	65.3116	134.088	133.859	0.845095	6.56e-06	0.838607	7.7e-06
AT1G18250	49.109	126.102	140.964	0.958616	8.45e-05	1.07687	1e-05
AT1G18270	72.1744	32.503	34.7596	-0.907209	0.0002137	-0.842985	0.000580921
AT1G18330	18.7637	9.31249	11.421	-0.902595	1.75e-05	-0.667736	0.0014322
AT1G18370	15.1653	28.0253	26.6818	0.658038	0.00318992	0.596398	0.00752661
AT1G18400	0.689695	3.22012	2.32793	1.1097	6.15e-05	0.82005	0.00309309
AT1G18540	247.843	429.077	402.305	0.592979	0.00595572	0.512574	0.0174413
AT1G18590	1.04389	2.10446	2.57179	0.683484	0.00493336	0.908187	0.000161518
AT1G18630	16.4695	29.3482	26.4629	0.641758	0.00185047	0.511748	0.0131103
AT1G18710	3.74428	1.17179	1.30928	-1.05378	0.000100388	-0.982988	0.000278777
AT1G18730	22.7594	13.6568	14.5695	-0.739597	1.97e-06	-0.66123	1.94e-05
AT1G18735	21.7791	11.9878	13.6271	-0.825873	3.12e-06	-0.670598	0.00012245
AT1G18773	6.22248	3.72802	3.43833	-0.683223	0.00101249	-0.78815	0.000155066
AT1G18800	27.6808	44.8706	44.7374	0.586569	2.21e-05	0.577249	2.94e-05
AT1G19000	155.824	104.685	104.258	-0.586128	0.000446718	-0.597376	0.000345291
AT1G19050	7.80696	14.9465	15.5451	0.731584	0.000302184	0.7745	0.000126207
AT1G19210	0.150394	0.891991	0.335213	0.734838	0.00482066	0.202971	0.429712
AT1G19400	42.4246	23.3738	24.0876	-0.794182	7.21e-05	-0.763322	0.000134965
AT1G19530	4.89313	0.96016	0.969347	-0.886746	0.00083832	-0.885725	0.000855876
AT1G19540	24.4975	8.60549	10.5514	-1.16018	3.09e-06	-0.961202	0.000108365
AT1G19640	6.49563	12.2388	13.472	0.633108	0.00888069	0.736099	0.00232863
AT1G19660	161.768	69.8875	76.148	-1.0498	1.29e-06	-0.956544	1.02e-05
AT1G20060	1.73302	3.30216	3.30188	0.710298	0.000796644	0.704668	0.000863879
AT1G20160	5.54371	2.83119	2.88131	-0.899264	3.14e-06	-0.884334	4.27e-06
AT1G20190	0.898964	0.147213	0.26526	-0.96681	0.000438867	-0.771727	0.00521122
AT1G20450	66.1187	117.183	123.994	0.609512	0.00604698	0.669538	0.00256221
AT1G20620	1205.08	513.749	533.32	-1.11084	3.12e-08	-1.07175	9.28e-08
AT1G20650	41.2064	21.3381	22.0135	-0.932967	9.28e-09	-0.897486	3.17e-08
AT1G20696	135.882	206.716	229.593	0.466105	0.015164	0.592774	0.00200679
AT1G20720	1.86657	3.76297	3.81266	0.728087	0.00168124	0.73866	0.00142587
AT1G20823	2.67661	7.31543	6.34958	1.05996	7.23e-06	0.89113	0.000167266
AT1G20950	12.4847	25.1925	24.8159	0.792344	0.000108652	0.770137	0.000168162
AT1G21090	25.7755	39.0929	42.3144	0.490358	0.000933123	0.590516	6.5e-05
AT1G21130	6.62551	1.9922	2.12716	-0.926689	0.000879554	-0.889243	0.00141252
AT1G21250	31.1502	15.3198	14.1941	-0.960242	2.24e-07	-1.05919	1.13e-08
AT1G21270	14.312	4.21988	3.8375	-1.4563	1.35e-10	-1.56409	5.48e-12
AT1G21400	72.1278	35.2879	36.2815	-0.892364	5.32e-05	-0.866065	8.76e-05
AT1G21410	30.7204	18.2287	19.2267	-0.696923	0.000644767	-0.63837	0.00175723
AT1G21450	15.5441	8.63641	9.13963	-0.811024	1.5e-05	-0.746295	6.6e-05
AT1G21680	135.424	68.8653	71.5243	-0.887344	1.43e-05	-0.847999	3.36e-05
AT1G21760	23.2031	15.0727	15.3219	-0.590688	0.00359325	-0.575595	0.00451297
AT1G21770	245.39	131.781	127.878	-0.85205	5.87e-06	-0.894476	1.97e-06
AT1G21780	96.1931	53.4159	53.8414	-0.80949	1.59e-05	-0.804638	1.78e-05
AT1G21880	30.3239	63.1517	62.7312	0.853911	1.05e-05	0.840981	1.42e-05
AT1G21945	0.306563	0.12291	0.105496	-0.78023	0.00471508	-0.881616	0.00141279
AT1G22120	4.01775	0.96709	0.917293	-1.51718	2.04e-09	-1.56793	5.71e-10
AT1G22160	55.011	36.851	33.6464	-0.54692	0.00697163	-0.660096	0.00113346
AT1G22330	4.14589	2.15164	2.84095	-0.824113	0.000102731	-0.515768	0.0130588
AT1G22360	3.95967	2.35299	2.36745	-0.627817	0.00689744	-0.625079	0.00704277
AT1G22370	3.9535	1.01135	1.37621	-1.36083	2.04e-07	-1.10827	2.11e-05
AT1G22410	48.1393	80.5904	79.7955	0.643184	6.53e-08	0.624315	1.55e-07
AT1G22630	8.81821	5.29799	5.45947	-0.630195	0.00602602	-0.602335	0.00845142
AT1G22640	20.6134	9.4464	10.4579	-0.980797	4.88e-06	-0.871174	4.7e-05
AT1G22650	1.02772	1.51258	2.33274	0.358217	0.142052	0.842532	0.000448422
AT1G22690	5.78912	1.90549	1.95361	-1.16064	4.77e-06	-1.14879	5.57e-06
AT1G22740	11.1429	4.12672	5.14359	-1.20705	5.31e-08	-0.970004	1.02e-05
AT1G22890	54.7055	17.4771	19.762	-1.11693	2.66e-05	-1.01672	0.000130513
AT1G22985	20.4069	16.8272	13.3203	-0.311469	0.0940108	-0.608471	0.00115673
AT1G23050	22.9048	9.10804	9.95193	-1.08669	3.64e-06	-0.998437	2.01e-05
AT1G23052	22.9048	9.10804	9.95193	-1.08669	3.64e-06	-0.998437	2.01e-05
AT1G23100	8.3658	14.8707	15.6506	0.61713	0.00426856	0.675904	0.00169562
AT1G23130	3.5874	0.49015	0.557404	-1.0774	9.38e-05	-1.04359	0.000156328
AT1G23200	0.340204	0.132468	0.0388961	-0.508173	0.0546343	-0.788044	0.00268877
AT1G23310	259.609	147.083	150.678	-0.782023	2.43e-05	-0.75767	4.31e-05
AT1G23380	12.922	8.2683	8.98805	-0.664316	4.85e-06	-0.555576	0.000112732
AT1G23390	148.329	81.6629	76.2917	-0.700173	0.00421615	-0.777188	0.00149198
AT1G23840	8.67803	3.14886	3.04621	-0.954109	0.000421488	-0.985711	0.000268753
AT1G23870	69.1458	45.1807	43.7662	-0.585823	0.00356033	-0.630412	0.00170895
AT1G24070	8.12691	15.663	16.6255	0.732526	0.000401937	0.801322	0.000106638
AT1G24148	2.25306	0.75339	1.11644	-0.969268	0.000394494	-0.693824	0.0108757
AT1G24625	0.988744	2.04486	2.49314	0.635738	0.0162147	0.841577	0.00136815
AT1G25330	2.1369	5.96378	4.72017	0.940234	0.000307003	0.698215	0.00746193
AT1G25400	15.5951	5.58407	6.7906	-0.851184	0.00216509	-0.716309	0.00985114
AT1G25560	26.0329	13.8846	15.8363	-0.850796	8.28e-06	-0.694396	0.000262754
AT1G26310	2.48048	1.5785	1.36041	-0.518938	0.0411599	-0.657314	0.00987864
AT1G26440	23.5978	13.4246	14.9031	-0.774547	4.21e-05	-0.650325	0.000567958
AT1G26540	7.99153	13.7858	14.6076	0.620047	0.00130051	0.687545	0.000357138
AT1G26580	105.104	66.7153	67.8219	-0.660567	6.5e-05	-0.6452	9.56e-05
AT1G26665	94.41	56.6613	61.5154	-0.734754	1.07e-05	-0.634026	0.000141422
AT1G26790	2.6892	0.70652	1.239	-1.00791	0.000284201	-0.664054	0.0166467
AT1G26800	19.8806	8.82489	9.38287	-0.978414	1.8e-05	-0.916977	5.71e-05
AT1G26840	1.73927	4.59005	3.98418	1.01884	1.09e-05	0.842862	0.00028747
AT1G26920	10.9363	3.75019	5.4134	-1.36613	2.88e-12	-0.951497	5.39e-07
AT1G26930	11.7706	5.08161	6.12093	-1.09383	4.09e-08	-0.879576	8.76e-06
AT1G27040	0.431291	0	0.0965132	-0.814435	0.000889554	-0.588373	0.0173777
AT1G27290	125.044	69.1067	69.5524	-0.76639	0.000345694	-0.764741	0.000355248
AT1G27300	66.7305	38.2174	37.5812	-0.72896	0.000553381	-0.753622	0.000355587
AT1G27510	68.192	43.7345	42.8133	-0.63495	0.000397672	-0.668002	0.000194251
AT1G27680	7.17289	14.216	14.527	0.756387	0.000413185	0.777519	0.00028103
AT1G27880	1.64692	3.831	4.13956	0.926394	1.99e-05	1.01356	2.89e-06
AT1G27940	1.26783	0.399229	0.263741	-1.16317	7.55e-06	-1.48941	1.22e-08
AT1G27970	44.7056	73.1439	75.9075	0.569645	0.00119147	0.613067	0.00048297
AT1G28010	0.130765	0.50504	0.662025	0.9809	0.000382938	1.24005	6.74e-06
AT1G28230	6.56775	3.57352	3.97354	-0.748128	0.000772718	-0.635962	0.00406325
AT1G28260	16.1829	8.31059	8.76625	-0.819205	0.000352623	-0.765658	0.000833753
AT1G28290	370.601	716.238	749.381	0.782256	1.31e-05	0.83448	3.34e-06
AT1G28330	1618.8	727.495	733.322	-1.03956	3.21e-07	-1.03628	3.49e-07
AT1G28395	18.8314	31.3348	33.0621	0.599251	0.000248103	0.664276	4.72e-05
AT1G28570	4.90649	2.38765	2.28725	-0.882766	7.99e-05	-0.937052	2.8e-05
AT1G28600	5.16629	2.72854	2.60696	-0.845314	1.27e-05	-0.90286	3.09e-06
AT1G28610	5.14178	11.2415	13.3771	0.778779	0.00140024	0.965377	7.34e-05
AT1G28960	23.8472	11.5816	12.713	-0.993083	1.67e-08	-0.88034	5.17e-07
AT1G29250	50.8096	88.6996	87.8374	0.68726	6.2e-07	0.668944	1.21e-06
AT1G29270	3.51738	8.03122	7.33298	0.922137	1.61e-05	0.804946	0.000172407
AT1G29395	48.5059	22.7764	23.5752	-1.04	6.29e-10	-1.00344	2.27e-09
AT1G29400	55.7807	34.2758	35.1947	-0.674564	0.000393997	-0.647323	0.000669499
AT1G29440	0.801224	0.501822	0.123085	-0.273162	0.288723	-0.655691	0.00987919
AT1G29465	11.2599	5.73136	6.76297	-0.805957	0.000562375	-0.636468	0.00600926
AT1G29720	2.06079	0.637723	0.740516	-1.29521	9.04e-08	-1.15723	1.53e-06
AT1G29920	857.306	558.661	425.067	-0.573586	0.00636364	-0.903669	1.72e-05
AT1G29980	13.9341	36.7254	36.6847	1.02401	1.32e-05	1.01874	1.46e-05
AT1G30070	10.4888	17.7923	15.9286	0.591155	0.00289438	0.44926	0.023765
AT1G30220	1.96379	0.805188	0.958494	-0.968893	0.000108974	-0.812335	0.0010764
AT1G30280	3.73626	2.62532	1.99287	-0.473826	0.0292266	-0.787088	0.000335867
AT1G30282	3.35835	2.44816	1.88175	-0.406813	0.082946	-0.690415	0.00350113
AT1G30630	50.1352	87.4379	82.1038	0.683273	2.04e-06	0.593337	3.73e-05
AT1G30650	4.4611	2.68826	2.55609	-0.663078	0.00148742	-0.72668	0.000497523
AT1G30680	6.61672	12.8553	12.0168	0.794345	3.76e-06	0.701637	4.45e-05
AT1G30760	7.50676	14.8988	13.1035	0.815984	4.95e-06	0.647043	0.000299302
AT1G30840	4.13227	7.70643	6.86982	0.719643	0.000150544	0.569617	0.00276084
AT1G30950	2.63665	0.377239	0.490775	-1.549	1.92e-08	-1.42672	2.18e-07
AT1G30960	4.48856	7.46177	7.85846	0.537063	0.0145018	0.592602	0.00688796
AT1G31320	3.71812	8.07174	7.42113	0.766298	0.00201628	0.669888	0.00696963
AT1G31540	3.38601	1.5323	1.71705	-0.873706	0.000533592	-0.765795	0.00236595
AT1G31935	12.3542	8.25915	7.68356	-0.537751	0.0120873	-0.623413	0.00364948
AT1G32060	285.447	176.353	178.801	-0.73745	1.3e-11	-0.724504	2.89e-11
AT1G32700	40.2228	21.9147	20.8149	-0.762549	0.00066274	-0.826082	0.000225863
AT1G32860	5.53566	10.4978	10.7264	0.752938	3.22e-05	0.773082	1.9e-05
AT1G32930	7.97215	13.1287	12.1533	0.58977	0.000241187	0.483414	0.00264501
AT1G33040	76.4587	142.87	135.163	0.700691	0.000650574	0.629022	0.00220743
AT1G33050	46.9288	26.5613	27.6285	-0.776463	5.4e-05	-0.733107	0.000137006
AT1G33055	6.64784	5.58374	3.35595	-0.244154	0.332781	-0.750878	0.00303658
AT1G33080	5.41346	3.39911	3.37619	-0.630759	0.00180969	-0.637433	0.00158039
AT1G33240	25.9094	15.2655	14.6184	-0.79947	2.49e-13	-0.865071	2.38e-15
AT1G33610	5.80859	2.12828	2.16251	-1.02609	9.03e-05	-1.01805	0.000101175
AT1G33720	2.00215	0.437794	0.685685	-1.14338	3.84e-05	-0.896667	0.00122997
AT1G33790	12.8193	6.48778	8.72331	-0.823172	0.000438052	-0.50268	0.0314045
AT1G34000	81.2789	49.9984	51.4738	-0.734158	2.49e-09	-0.699592	1.23e-08
AT1G34420	2.31015	1.02826	1.13132	-0.921877	0.000178776	-0.83026	0.000706569
AT1G34580	4.00318	1.9689	1.90054	-0.903627	1.64e-05	-0.952412	5.48e-06
AT1G34750	11.4479	6.77457	7.20418	-0.749572	9.45e-06	-0.677847	5.63e-05
AT1G34760	5.51102	2.60663	2.7305	-0.928705	2.46e-05	-0.876768	6.17e-05
AT1G35190	2.08996	1.1606	1.03027	-0.680556	0.00544249	-0.80198	0.00108608
AT1G35230	2.55364	1.34959	0.951513	-0.512538	0.0652827	-0.720241	0.00953589
AT1G35290	9.39165	6.50528	5.11656	-0.513537	0.0127569	-0.798733	0.000123392
AT1G35420	61.0371	36.8859	37.7637	-0.75841	2.02e-09	-0.733271	6.32e-09
AT1G35430	8.00415	4.71448	3.06207	-0.647077	0.00649089	-1.08377	6.91e-06
AT1G35516	56.6204	35.2998	41.2936	-0.707867	2.87e-07	-0.503027	0.00024041
AT1G35530	1.34791	2.69244	2.59982	0.812437	8.4e-06	0.762813	2.86e-05
AT1G35710	1.7618	0.67566	0.8776	-1.08219	1.06e-05	-0.829027	0.000666188
AT1G35720	17.06	25.1868	34.5387	0.379218	0.106863	0.728507	0.00192536
AT1G35830	2.11096	4.79541	4.62823	0.79229	0.00178138	0.755325	0.00288152
AT1G36060	2.40305	1.0361	1.30861	-0.839269	0.00171771	-0.645623	0.0155308
AT1G36070	8.10678	4.53862	5.27795	-0.781977	8.02e-05	-0.605753	0.00211123
AT1G36980	137.979	93.323	87.37	-0.563902	0.00224728	-0.651586	0.000415436
AT1G37150	7.20579	3.31608	3.7654	-0.949423	2.91e-05	-0.816852	0.000300024
AT1G40121	0.369179	1.3247	1.32394	0.866129	0.00182182	0.854765	0.00208399
AT1G42110	3.66122	2.2098	2.22569	-0.644979	0.00425959	-0.64164	0.00438568
AT1G42550	55.8459	32.8813	31.9217	-0.749069	1.24e-05	-0.793884	3.63e-06
AT1G42705	14.5646	6.13476	6.76792	-0.891381	0.000804074	-0.805208	0.00245827
AT1G43670	115.343	62.2623	62.2089	-0.838894	8.14e-06	-0.8459	6.81e-06
AT1G43700	63.3578	39.585	40.0468	-0.671009	0.000163527	-0.661906	0.000199065
AT1G44350	3.47203	6.90265	7.11796	0.783866	9.08e-05	0.815894	4.49e-05
AT1G44414	4.40151	2.14801	1.23616	-0.57147	0.039933	-0.866533	0.00180821
AT1G44446	52.2235	35.6604	31.63	-0.596363	1.27e-07	-0.766685	1.21e-11
AT1G44900	11.3138	22.6614	23.2947	0.759519	0.000474077	0.788158	0.000286047
AT1G45145	78.044	33.6003	38.4995	-0.971199	5.53e-05	-0.833455	0.000535607
AT1G45976	94.9674	53.145	55.0564	-0.776114	0.000130272	-0.739022	0.000267942
AT1G46554	2.54497	1.01128	1.20739	-0.894576	0.000808012	-0.766273	0.00394152
AT1G47128	220.505	136.322	135.457	-0.684614	0.000100458	-0.698419	7.24e-05
AT1G47210	9.67363	18.394	17.845	0.701475	0.00124945	0.660869	0.00235819
AT1G47990	2.03065	3.55373	5.42326	0.562102	0.0151955	1.06652	2.6e-06
AT1G48430	35.0025	19.3685	20.1449	-0.819253	7.11e-06	-0.775829	2.08e-05
AT1G48610	31.9582	55.8117	54.1657	0.66187	8.69e-05	0.617873	0.000248213
AT1G48630	92.1011	147.138	151.684	0.58586	4.06e-09	0.622812	3.88e-10
AT1G48710	0.420106	0.122277	0.158545	-0.920475	0.000927802	-0.77938	0.00502168
AT1G48840	17.2244	11.876	11.3266	-0.56898	5.11e-05	-0.638508	5.5e-06
AT1G49050	25.4409	9.02738	8.88945	-1.14299	4.65e-06	-1.16243	3.19e-06
AT1G49130	52.1603	28.5984	24.8072	-0.80841	3.28e-05	-0.987892	3.97e-07
AT1G49470	2.97584	1.22929	1.35904	-0.909788	0.000414023	-0.835814	0.001127
AT1G49750	139.917	84.9412	86.2904	-0.737205	1.96e-07	-0.721508	3.5e-07
AT1G49832	0.347481	1.16119	1.7001	0.478549	0.0661741	0.711013	0.00660897
AT1G50010	269.075	455.164	450.051	0.627436	0.000105367	0.607785	0.000172283
AT1G50040	9.15139	5.19774	4.95129	-0.690309	0.00361974	-0.74662	0.00164881
AT1G50110	7.91083	16.475	16.4253	0.749755	0.00174611	0.742043	0.00194189
AT1G50280	2.01102	2.71366	3.69087	0.293138	0.166309	0.666064	0.00139557
AT1G50290	83.017	37.8839	42.1428	-1.02776	2.91e-07	-0.904444	6.21e-06
AT1G50420	31.008	14.6672	15.1993	-0.966154	4.37e-06	-0.92877	9.95e-06
AT1G50480	130.524	83.67	83.1743	-0.669073	2.4e-06	-0.682944	1.47e-06
AT1G50600	17.5742	10.7374	12.456	-0.719445	5.06e-06	-0.529276	0.000736415
AT1G50732	10.4567	5.17306	5.49127	-0.848827	0.000250055	-0.789939	0.000616878
AT1G50830	1.15638	2.07494	1.9253	0.602627	0.0086699	0.513106	0.0255175
AT1G51060	127.535	298.42	294.335	0.864885	0.00036714	0.846365	0.000489517
AT1G51380	1.95873	3.59334	3.63431	0.627769	0.00605951	0.635738	0.00535239
AT1G51440	0.68481	0.106171	0.130148	-1.06394	0.000114574	-1.01119	0.000253164
AT1G51670	7.48374	21.816	20.1128	1.28228	3.64e-12	1.17287	2.12e-10
AT1G51805	2.86373	1.12528	1.24078	-1.12478	3.76e-07	-1.02584	3.11e-06
AT1G52030	37.0745	78.9785	89.1752	0.804793	0.00045246	0.940174	4.17e-05
AT1G52140	12.4957	7.78916	8.90435	-0.669031	0.000170129	-0.510205	0.00374321
AT1G52342	13.5711	2.53308	2.51678	-1.36471	8.26e-07	-1.3715	7.24e-07
AT1G52400	31.2292	91.7759	111.191	0.817153	0.00313861	0.983351	0.000378501
AT1G52410	14.0225	22.0903	25.648	0.510281	0.00684139	0.693657	0.000232314
AT1G52530	2.04227	3.46477	4.12257	0.530223	0.0233261	0.728547	0.00169147
AT1G52590	14.2628	7.56452	7.57921	-0.819012	0.000128505	-0.822982	0.000115859
AT1G52710	25.7084	13.7003	13.5297	-0.860089	5.07e-06	-0.881646	2.84e-06
AT1G52870	28.1935	15.6547	15.4898	-0.806484	1.18e-05	-0.824647	7.35e-06
AT1G52890	13.439	7.71989	8.10422	-0.738483	0.000239697	-0.685574	0.00062865
AT1G53060	1.21924	3.3313	2.73468	0.886483	0.000767918	0.680552	0.010031
AT1G53170	23.8184	37.0115	40.7228	0.500584	0.00469669	0.617703	0.000473191
AT1G53440	34.6224	23.0987	22.8443	-0.61462	1.17e-05	-0.635279	5.81e-06
AT1G53500	16.7792	26.5365	28.3531	0.529874	0.00273297	0.60993	0.000557018
AT1G53560	18.0048	7.81245	7.22932	-1.06258	4.49e-07	-1.15624	4.11e-08
AT1G53885	3.86864	2.36599	1.95595	-0.52594	0.0477714	-0.702531	0.00834697
AT1G53920	5.20943	10.9612	10.7131	0.744432	0.00230509	0.715232	0.00340039
AT1G54020	0.490247	1.31893	1.81505	0.55072	0.0459201	0.785534	0.00445231
AT1G54220	5.33068	9.20162	8.69564	0.665368	4.32e-06	0.584588	5.46e-05
AT1G54385	10.058	19.122	18.0108	0.702226	0.00120341	0.627084	0.00383519
AT1G54690	42.0084	80.4309	82.0668	0.675344	0.00375651	0.694358	0.00288275
AT1G54730	24.4142	8.99545	10.1707	-1.36547	2.33e-16	-1.21399	2.34e-13
AT1G54740	28.7182	5.43693	7.41321	-1.47731	5.89e-08	-1.25088	4.36e-06
AT1G54820	12.4567	6.96407	6.25519	-0.827978	9.92e-08	-0.972599	4.58e-10
AT1G55000	75.9644	41.6894	41.9473	-0.806222	3.97e-05	-0.804176	4.12e-05
AT1G55110	97.0053	65.3623	67.7133	-0.601686	2.01e-05	-0.56004	7.15e-05
AT1G55205	4.75597	8.3077	7.92374	0.608302	0.00349374	0.546041	0.00874512
AT1G55210	82.2587	159.78	167.061	0.768915	7.47e-05	0.819861	2.4e-05
AT1G55260	26.2217	43.5249	39.0173	0.606052	0.00012801	0.457191	0.00389878
AT1G55500	6.53574	11.8404	12.1257	0.679196	0.000440457	0.704237	0.00026514
AT1G55510	30.5358	19.7307	21.7485	-0.614007	0.0013713	-0.498273	0.0092724
AT1G55530	57.1146	31.4641	34.6212	-0.850115	2.41e-07	-0.731554	8.55e-06
AT1G55675	29.8163	15.8589	15.9407	-0.83631	3.73e-05	-0.835326	3.74e-05
AT1G55690	10.2575	17.6464	16.9131	0.640122	0.00018535	0.579603	0.000712215
AT1G55810	27.9387	15.962	18.5969	-0.708912	0.00146283	-0.539539	0.0153611
AT1G55850	43.8616	19.3198	20.6249	-1.05867	1.75e-07	-0.985576	1.14e-06
AT1G56110	82.4051	145.358	141.763	0.677418	4.42e-05	0.640291	0.000112977
AT1G56120	21.0223	8.03717	8.29038	-1.29176	9.74e-13	-1.25855	3.42e-12
AT1G56150	12.5361	7.39084	7.84697	-0.62702	0.00985871	-0.565979	0.0195267
AT1G56200	288.863	175.499	186.629	-0.737073	5.44e-07	-0.66068	6.99e-06
AT1G56220	1657.48	930.714	958.569	-0.801451	9.52e-06	-0.770354	2.08e-05
AT1G56280	448.682	294.534	331.302	-0.627367	4.13e-05	-0.477723	0.00178918
AT1G56340	176.434	311.33	308.824	0.695754	3.07e-06	0.67982	5.13e-06
AT1G56450	66.1011	107.821	102.287	0.591517	4.03e-05	0.516368	0.000338678
AT1G56460	15.3168	9.85079	9.54883	-0.653663	2.59e-05	-0.699861	6.59e-06
AT1G56580	288.215	487.914	487.136	0.616503	0.000467554	0.609004	0.000547561
AT1G56610	10.9491	7.45559	8.48312	-0.587218	3.18e-05	-0.418489	0.00279754
AT1G56612	16.3878	9.54135	12.0641	-0.768182	8.6e-06	-0.471852	0.0057382
AT1G56720	24.7865	14.3472	15.8935	-0.818243	3.21e-12	-0.685973	4.05e-09
AT1G57980	1.0314	0.281172	0.240186	-1.01355	0.000257549	-1.11002	6.28e-05
AT1G57990	6.26668	3.59529	3.35949	-0.657587	0.00608886	-0.73095	0.00230019
AT1G58140	0.533903	0.188493	0.18356	-0.972826	0.000322646	-0.992473	0.000240027
AT1G58180	35.9269	11.2134	11.4284	-1.133	2.39e-05	-1.12072	2.92e-05
AT1G58235	43.8042	26.7211	29.9894	-0.690681	0.000165862	-0.551836	0.00256228
AT1G58290	110.446	78.8556	72.287	-0.528861	2.7e-05	-0.653505	2.17e-07
AT1G58430	49.4705	6.88648	5.57548	-2.07305	8.48e-17	-2.26576	9.82e-20
AT1G59660	7.11436	9.41322	12.0285	0.301499	0.0688962	0.615351	0.000189473
AT1G59700	2.93486	1.42436	1.58048	-0.752517	0.00419833	-0.66514	0.0111118
AT1G60010	116.36	60.6692	61.0116	-0.928713	3.05e-09	-0.926644	3.23e-09
AT1G60140	40.376	24.6697	23.9402	-0.700913	7.33e-05	-0.744432	2.53e-05
AT1G60160	50.5596	34.051	35.9952	-0.586201	0.000351775	-0.519873	0.00151651
AT1G60660	6.13189	8.73909	11.3128	0.331781	0.166598	0.61757	0.00956466
AT1G61130	0.314486	1.62297	1.51229	1.23382	6.44e-06	1.16137	2.18e-05
AT1G61380	6.88357	11.226	12.244	0.557165	0.0032883	0.661403	0.000474135
AT1G61520	810.525	533.736	499.914	-0.648298	8.01e-09	-0.745116	3.37e-11
AT1G61800	0.137868	0.661162	0.968362	0.763793	0.00532554	1.06823	0.000101318
AT1G61810	12.8093	5.65283	6.28569	-0.979688	2.85e-05	-0.868911	0.000201018
AT1G61820	3.85362	2.20786	2.18005	-0.733185	0.000489159	-0.74647	0.000375846
AT1G61870	11.7417	19.2909	20.1905	0.578562	0.000647906	0.632243	0.000188975
AT1G62050	8.5103	14.1023	14.3108	0.608208	4.26e-05	0.621247	2.82e-05
AT1G62310	17.8415	11.6758	13.4366	-0.612704	0.00045467	-0.438962	0.0117755
AT1G62540	0.702888	2.23328	1.73426	1.02958	0.000110247	0.76683	0.00406577
AT1G62560	0.241495	0.881649	1.08666	0.614898	0.0237821	0.753998	0.00563717
AT1G62810	6.19388	3.36799	3.38153	-0.837548	4.23e-06	-0.839644	3.81e-06
AT1G62870	3.08863	8.76629	8.33124	1.10121	3.17e-06	1.03963	1.09e-05
AT1G63020	1.31535	2.33282	2.55065	0.654018	0.000569575	0.764426	5.24e-05
AT1G63100	26.664	45.4913	42.7004	0.596146	0.00328515	0.513349	0.0113646
AT1G63250	2.62733	4.33046	4.42513	0.581801	0.000893226	0.602209	0.00056237
AT1G63360	5.50146	3.47004	2.80899	-0.666718	3.98e-05	-0.940456	1.01e-08
AT1G63710	11.4092	3.99036	3.13012	-0.935295	0.000599893	-1.11761	4.14e-05
AT1G63800	28.4969	18.042	17.9367	-0.688891	2.31e-07	-0.699546	1.39e-07
AT1G64060	1.44429	0.788887	1.15813	-0.736092	0.0011132	-0.316963	0.153118
AT1G64200	4.11627	5.54334	7.18924	0.279666	0.220435	0.587863	0.00912188
AT1G64230	140.448	73.5156	80.8744	-0.887138	1.64e-06	-0.772345	2.97e-05
AT1G64280	7.43334	5.18012	4.68007	-0.522672	0.00571385	-0.651077	0.000587098
AT1G64380	4.37242	11.8088	10.4979	1.19032	1.75e-10	1.03336	3.21e-08
AT1G64390	10.6935	27.2717	25.5549	1.07513	1.82e-07	0.991056	1.52e-06
AT1G64430	28.4685	19.2148	19.2134	-0.589855	0.000123486	-0.595646	0.000104646
AT1G64500	25.3744	12.216	13.5918	-0.895859	8.04e-05	-0.781018	0.000575941
AT1G64670	11.6113	23.2168	22.003	0.860823	1.31e-08	0.783523	2.3e-07
AT1G64680	42.695	26.5201	28.1308	-0.693264	9.89e-06	-0.623272	6.82e-05
AT1G64690	13.5998	7.69761	7.39693	-0.690056	0.00279922	-0.738231	0.00138251
AT1G64720	291.34	166.874	167.789	-0.765678	4.6e-05	-0.764702	4.69e-05
AT1G64740	36.4496	24.7359	25.2386	-0.61005	9.88e-09	-0.588362	2.93e-08
AT1G64760	9.11898	15.529	16.6433	0.616846	0.00076308	0.699654	0.000130922
AT1G64900	23.2295	11.8289	13.3743	-0.915974	9.83e-07	-0.770227	3.66e-05
AT1G65080	2.06723	3.92185	3.5463	0.685014	0.0019017	0.559389	0.0113509
AT1G65230	29.5077	22.3285	20.0947	-0.446608	0.000912364	-0.592464	1.16e-05
AT1G65450	6.45207	2.59385	2.04874	-0.967297	0.000139408	-1.18867	2.96e-06
AT1G65470	6.46617	11.5907	10.9356	0.661457	0.000930501	0.585245	0.00340092
AT1G65490	18.9733	5.45187	6.59008	-1.24827	1.76e-06	-1.09587	2.58e-05
AT1G65790	2.30135	0.936828	0.917215	-0.894437	0.000772346	-0.92307	0.00051733
AT1G65800	2.14792	0.786126	0.886915	-1.253	5.07e-09	-1.13782	7.66e-08
AT1G65845	7.27209	3.49983	3.00178	-0.848594	0.000472719	-1.00067	4.02e-05
AT1G65860	0.120301	0.503941	0.296319	0.692945	0.00953323	0.356076	0.180546
AT1G65900	8.31854	13.1148	14.2696	0.506986	0.00839141	0.607817	0.00153903
AT1G65970	52.6898	15.2271	16.3964	-0.938141	0.000754793	-0.896792	0.00128041
AT1G66140	1.96473	4.88966	5.19229	1.03587	7.14e-07	1.11049	9.16e-08
AT1G66725	32.9156	17.0733	20.9713	-0.78786	0.000684276	-0.568112	0.0140783
AT1G66760	20.1466	9.64593	11.2106	-0.98659	2.33e-07	-0.806401	2.22e-05
AT1G66890	48.7961	31.4612	37.176	-0.656523	3.83e-06	-0.440702	0.00172295
AT1G66950	0.206196	1.76452	1.5293	2.31848	1.01e-23	2.13401	3.06e-20
AT1G66970	84.0316	39.0167	37.5957	-1.03831	8.45e-09	-1.09072	1.45e-09
AT1G66980	10.5117	5.14425	5.24611	-0.999151	9.1e-10	-0.98069	1.7e-09
AT1G67180	4.59708	7.94998	8.56898	0.584667	0.00719291	0.669406	0.00204055
AT1G67260	0.336932	1.87772	1.94892	1.33696	8.3e-07	1.36789	4.44e-07
AT1G67265	3.02228	0.29593	0.21023	-1.44079	1.7e-07	-1.53511	2.48e-08
AT1G67320	6.93013	12.0678	11.9126	0.602332	0.00439294	0.581886	0.00590715
AT1G67480	39.8183	26.1273	25.9131	-0.613806	0.000333953	-0.629539	0.000232458
AT1G67630	8.30618	14.7614	15.6637	0.633186	0.00231552	0.700016	0.000749015
AT1G67710	3.66593	1.61863	1.7656	-1.06984	6.06e-08	-0.966601	7.36e-07
AT1G67750	16.472	43.9574	40.2391	1.0221	1.88e-05	0.918779	0.000119978
AT1G67770	0.975505	2.3853	2.36454	0.81321	0.00164966	0.799753	0.00195155
AT1G67780	1.99228	3.80767	3.80755	0.671325	0.00351878	0.664718	0.00380813
AT1G67865	32.0808	20.4342	24.3997	-0.636206	0.000452935	-0.422458	0.0187041
AT1G68010	195.738	92.1854	97.5367	-1.01526	4.83e-08	-0.950742	3.19e-07
AT1G68020	67.2543	42.8286	45.5416	-0.620931	0.00159968	-0.551822	0.00502524
AT1G68170	2.48595	4.8765	3.7159	0.695727	0.00298849	0.38362	0.103856
AT1G68190	25.1038	12.691	12.519	-0.927071	4.46e-07	-0.950544	2.22e-07
AT1G68230	7.13699	4.10733	3.35787	-0.575683	0.0290234	-0.754148	0.00431416
AT1G68440	306.592	145.642	160.191	-0.9134	5.11e-05	-0.811568	0.000319223
AT1G68510	0.09747	0.428557	0.690129	0.51254	0.0479649	0.820084	0.00171622
AT1G68520	126.753	75.7582	73.7052	-0.704218	0.000216144	-0.745054	9.08e-05
AT1G68530	239.351	159.843	146.088	-0.52499	0.017203	-0.634004	0.00401512
AT1G68568	58.4958	37.7032	33.9627	-0.662856	1.96e-07	-0.807947	2.69e-10
AT1G68570	67.962	43.6712	41.4701	-0.677353	1.16e-09	-0.753755	1.28e-11
AT1G68760	11.5783	21.5782	20.0302	0.673377	0.00199441	0.581183	0.00765542
AT1G68830	28.4007	19.332	20.5528	-0.591257	5.39e-06	-0.515929	6.83e-05
AT1G68870	11.813	6.20584	6.13795	-0.771506	0.00115068	-0.786819	0.000902671
AT1G69120	123.689	65.1138	60.6631	-0.938848	1.85e-12	-1.03863	6.66e-15
AT1G69160	19.5733	12.9308	13.1226	-0.617712	7.48e-05	-0.603578	0.00010483
AT1G69180	21.759	69.8853	70.8436	1.27493	1.06e-08	1.28742	7.53e-09
AT1G69200	10.8458	18.4522	17.809	0.616951	0.000644781	0.566174	0.00173873
AT1G69210	6.33063	9.3681	10.43	0.451345	0.00429383	0.585779	0.00018195
AT1G69230	1.46793	0.585251	0.428479	-0.636995	0.0217049	-0.777595	0.00504005
AT1G69252	117.245	49.4632	57.7133	-1.12248	2.43e-08	-0.941542	2.82e-06
AT1G69270	15.8241	9.62335	10.3378	-0.68663	0.000299294	-0.603495	0.00144856
AT1G69290	2.05763	3.61137	3.31948	0.610361	0.0040952	0.504929	0.0176903
AT1G69450	2.5951	1.42867	1.44926	-0.785535	9.95e-05	-0.772796	0.000119828
AT1G69490	29.0363	11.7923	13.7913	-1.04441	1.1e-05	-0.882862	0.000197213
AT1G69570	16.2973	7.90588	8.81717	-0.766297	0.00338794	-0.666928	0.0107291
AT1G69572	22.4055	11.0526	11.7694	-0.735661	0.00547348	-0.681452	0.0100547
AT1G69587	7.04898	4.40263	5.12556	-0.631053	0.00220135	-0.457943	0.0245221
AT1G69730	3.6147	1.71281	1.83557	-0.974785	1.14e-06	-0.900596	5.96e-06
AT1G69770	12.9026	21.1652	21.7263	0.588031	0.000279197	0.617287	0.000134702
AT1G69780	16.7999	25.3008	27.2872	0.493016	0.000122438	0.589229	4.03e-06
AT1G69790	2.8325	1.51784	1.51449	-0.766427	0.000910279	-0.769206	0.00084134
AT1G69890	19.5484	12.093	11.8883	-0.673903	0.000175737	-0.701914	9.2e-05
AT1G69900	2.89017	1.31147	1.05058	-0.843746	0.00106757	-1.04227	5.62e-05
AT1G70250	3.10317	1.50909	1.66949	-0.955066	5.26e-07	-0.845863	6.82e-06
AT1G70260	0.075057	0.477737	0.291982	0.670068	0.00610804	0.400186	0.099432
AT1G70290	91.3016	41.4326	43.598	-0.901222	0.000248458	-0.854236	0.000514585
AT1G70300	4.81646	3.21257	3.61687	-0.598172	0.000288253	-0.45109	0.00573995
AT1G70410	16.3173	8.06464	8.64027	-0.933078	1.27e-06	-0.854533	8.66e-06
AT1G70520	22.1447	13.3465	13.6699	-0.696995	0.000266824	-0.672435	0.000431562
AT1G70560	8.82619	25.7491	24.0383	1.28321	5.8e-12	1.18996	1.75e-10
AT1G70650	21.1113	14.0822	14.325	-0.618197	5.03e-06	-0.599578	9.21e-06
AT1G70660	71.6278	43.905	44.9406	-0.728775	2.74e-07	-0.702257	6.98e-07
AT1G70760	88.5482	49.4266	44.1674	-0.86935	1.27e-12	-1.02694	6.16e-17
AT1G70940	16.3947	8.75488	9.67241	-0.817186	0.000105492	-0.705575	0.000800411
AT1G71030	18.5263	6.87001	8.34384	-1.01387	0.000102719	-0.844753	0.00119489
AT1G71040	15.6013	7.54263	8.90851	-0.981111	1.41e-07	-0.782279	2.47e-05
AT1G71200	0.264379	1.81074	1.57681	1.01789	0.00020482	0.904367	0.000966531
AT1G71500	102.959	71.4871	65.9446	-0.551698	0.000276438	-0.664769	1.19e-05
AT1G71760	3.29941	6.62564	6.01502	0.68894	0.00493739	0.577875	0.0184577
AT1G71850	6.5873	11.326	11.0764	0.639419	0.000176966	0.605831	0.00037735
AT1G72030	113.36	49.0399	56.3325	-1.17325	1.26e-13	-0.998549	2.55e-10
AT1G72150	47.1842	23.9586	23.9173	-0.920782	6.45e-07	-0.928346	5.17e-07
AT1G72260	3.35189	14.7053	15.1065	1.39212	7.42e-08	1.41683	4.29e-08
AT1G72410	22.4936	15.3245	15.7904	-0.59826	1.12e-07	-0.563124	5.63e-07
AT1G72510	10.779	5.78149	6.75938	-0.875286	8.04e-08	-0.683463	2.14e-05
AT1G72600	292.099	182.847	189.445	-0.697603	2.43e-07	-0.655872	1.2e-06
AT1G72610	610.634	382.464	393.824	-0.697101	2.21e-07	-0.663669	8.08e-07
AT1G72645	67.1765	30.882	33.1022	-1.03896	4.96e-08	-0.957819	4.79e-07
AT1G72710	76.5371	52.404	51.7204	-0.595751	1.38e-07	-0.61906	4.32e-08
AT1G72770	36.2533	23.7773	28.4062	-0.631928	1.47e-05	-0.401117	0.00580805
AT1G72910	9.67271	3.93096	4.22431	-0.93816	0.00028197	-0.874058	0.000707803
AT1G72930	48.3216	20.824	21.785	-1.12387	1.16e-09	-1.07397	5.67e-09
AT1G73325	0.732132	2.62542	4.82216	0.796439	0.00423242	1.34127	1.43e-06
AT1G73380	21.2927	13.8017	15.1358	-0.613687	0.00107246	-0.503937	0.00709822
AT1G73590	18.7722	37.5957	42.6177	0.78934	9.01e-05	0.938939	3.15e-06
AT1G73600	7.04675	16.946	14.6284	1.01579	3.62e-07	0.8279	3.44e-05
AT1G73602	7.41232	17.5204	15.2632	0.997167	5.03e-07	0.82004	3.65e-05
AT1G73620	4.88336	11.6519	12.2774	0.926946	4.77e-05	0.983594	1.55e-05
AT1G73660	29.64	18.1202	19.9687	-0.711565	1.21e-05	-0.590861	0.000275329
AT1G73870	2.21157	0.625084	0.754252	-0.821317	0.00299895	-0.740787	0.00746978
AT1G74030	24.3689	44.1342	40.123	0.713912	1.66e-05	0.584478	0.000425829
AT1G74088	12.8887	8.08984	8.40426	-0.641658	0.00109156	-0.599463	0.00219272
AT1G74090	9.39586	7.15268	6.03676	-0.409285	0.0231796	-0.623647	0.000584374
AT1G74100	9.81525	15.668	18.7465	0.502796	0.0173245	0.713985	0.000705116
AT1G74130	21.2381	38.8923	34.0936	0.724283	2e-05	0.549249	0.00123708
AT1G74456	45.3028	23.8666	27.6984	-0.749574	0.00164637	-0.610565	0.00967455
AT1G74490	1.19847	2.46689	2.19942	0.746591	0.00133151	0.615217	0.0083408
AT1G74560	71.5696	121.713	125.09	0.62595	0.000264929	0.656666	0.00012949
AT1G74650	0.958939	0.180534	0.277682	-1.04246	0.000177891	-0.877724	0.0016168
AT1G74670	79.3565	21.6958	21.6726	-1.52045	2.08e-11	-1.52757	1.64e-11
AT1G74750	3.29889	5.08841	6.08483	0.507525	0.00148392	0.736677	3.09e-06
AT1G74840	132.172	83.5989	78.6713	-0.631625	0.00130206	-0.711354	0.000293188
AT1G74880	22.6956	13.3999	13.3662	-0.767756	4.67e-07	-0.775498	3.28e-07
AT1G74890	0.606579	2.23477	2.03769	0.822588	0.00300569	0.745292	0.00717847
AT1G74910	47.1832	28.2011	27.4219	-0.755465	4.25e-07	-0.797898	9.16e-08
AT1G75100	13.4876	7.80221	8.56776	-0.72523	0.000444955	-0.620171	0.00262377
AT1G75220	34.2358	20.6631	20.9717	-0.65615	0.00253132	-0.644389	0.00301373
AT1G75300	19.8728	12.1532	13.9002	-0.669377	0.000884464	-0.512834	0.0105856
AT1G75380	158.033	108.253	101.615	-0.563724	0.000408293	-0.652748	4.27e-05
AT1G75410	11.3385	6.91577	7.03337	-0.673757	0.00059204	-0.658301	0.000779095
AT1G75460	18.4175	10.7079	11.3707	-0.801179	1.31e-09	-0.727479	3.03e-08
AT1G75490	9.80579	3.93125	3.915	-1.01465	5.02e-05	-1.02369	4.25e-05
AT1G75500	45.9687	68.3979	77.3179	0.447184	0.0129055	0.598499	0.00086982
AT1G75750	113.055	63.0781	59.9965	-0.695335	0.00353826	-0.75351	0.00157402
AT1G75770	13.7838	7.10191	7.31882	-0.864889	2.68e-05	-0.838401	4.46e-05
AT1G75800	311.695	149.295	175.651	-0.917379	3.74e-05	-0.737677	0.000914416
AT1G75810	28.8515	18.132	19.1256	-0.605201	0.00591216	-0.549459	0.012329
AT1G75880	13.889	11.8027	8.34811	-0.229641	0.323563	-0.610711	0.00882497
AT1G75890	2.12149	5.34926	4.68697	0.995703	1.2e-05	0.831257	0.00026697
AT1G76020	24.3669	14.9898	18.5092	-0.630489	0.00356433	-0.391431	0.0693956
AT1G76080	47.7397	30.6577	32.0005	-0.666365	3.83e-07	-0.616006	2.54e-06
AT1G76460	25.9168	15.8662	15.5603	-0.697796	6.95e-05	-0.72778	3.32e-05
AT1G76490	283.167	188.935	195.621	-0.59063	0.000545388	-0.551774	0.00123689
AT1G76500	0.547282	2.32336	1.40881	1.05934	0.000130542	0.620159	0.0254383
AT1G76590	10.8539	2.95257	3.30166	-0.951357	0.000637467	-0.890845	0.00138458
AT1G76600	17.675	4.61578	4.26058	-1.54731	5.1e-11	-1.63386	4.15e-12
AT1G76620	4.77461	2.26438	2.73518	-0.928992	2.04e-05	-0.72209	0.000838886
AT1G76790	0.863445	2.04096	3.3952	0.75425	0.00384266	1.29874	4.85e-07
AT1G76930	6.86079	2.41029	2.3157	-0.945768	0.000520512	-0.983234	0.000308607
AT1G76990	86.3862	49.2517	46.4663	-0.822906	1.64e-08	-0.905524	5.22e-10
AT1G77110	7.91953	13.578	15.1041	0.590237	0.00448583	0.714977	0.00056584
AT1G77320	3.04493	5.44135	4.94188	0.703333	4.83e-06	0.570114	0.000217848
AT1G77520	0.424973	1.53486	1.40889	0.861225	0.00194371	0.783716	0.00480684
AT1G77760	6.01893	16.8116	14.0107	1.07851	5.32e-06	0.867659	0.00025174
AT1G77932	0.717497	0.068898	0.0326221	-0.741778	0.00337191	-0.804616	0.00147653
AT1G78060	11.1269	18.4262	20.4219	0.593405	0.000498157	0.721626	2.22e-05
AT1G78090	0.289915	0.624797	1.04543	0.394675	0.156176	0.778764	0.00514565
AT1G78290	4.12736	1.514	1.71714	-0.957237	0.000340388	-0.85791	0.001302
AT1G78320	1.37577	0.510362	0.879852	-0.720808	0.0095735	-0.395242	0.155955
AT1G78370	58.4713	105.083	122.958	0.568687	0.0218996	0.733024	0.00312662
AT1G78450	3.9127	0.289873	0.393129	-1.91756	2.31e-12	-1.82026	2.51e-11
AT1G78490	7.76193	12.6403	13.7417	0.562754	0.00171548	0.661851	0.000218089
AT1G78510	23.5923	15.1827	17.4857	-0.672045	9.63e-09	-0.486251	2.69e-05
AT1G78570	41.6226	101.79	96.9947	0.988169	6.37e-06	0.928498	2.22e-05
AT1G78610	6.67068	11.2798	11.5911	0.637995	1.88e-05	0.667705	7.26e-06
AT1G78650	9.34078	16.8329	18.2217	0.575021	0.019632	0.656894	0.0076615
AT1G78670	12.6916	8.29981	8.06089	-0.63015	3.02e-05	-0.675	7.68e-06
AT1G78820	12.5309	20.6541	19.2888	0.613479	1.84e-06	0.512987	6.75e-05
AT1G78830	33.2171	18.8561	17.8932	-0.747224	0.000250321	-0.815141	6.48e-05
AT1G78860	2.29841	5.12198	5.05497	0.792031	0.00134104	0.774908	0.00169148
AT1G78895	32.1759	21.853	23.8417	-0.585726	4.94e-05	-0.474556	0.000934141
AT1G78960	22.3496	14.4434	12.3763	-0.635693	7.6e-05	-0.841427	1.73e-07
AT1G78995	29.2294	18.2233	16.2862	-0.692679	2.23e-06	-0.849689	7.41e-09
AT1G79160	37.1823	23.0234	22.8616	-0.696154	1.66e-05	-0.709957	1.1e-05
AT1G79530	24.4395	40.866	39.281	0.610175	0.00018279	0.553578	0.000686879
AT1G79550	86.2052	141.359	136.405	0.599993	3.97e-05	0.547297	0.000177842
AT1G79560	14.8952	24.332	22.6037	0.595194	4.71e-05	0.490944	0.000791392
AT1G79700	130.338	37.8851	39.6897	-1.3038	3.32e-07	-1.2648	7.33e-07
AT1G79890	2.84594	4.82838	4.7243	0.59499	0.00266859	0.562133	0.00451817
AT1G79960	4.8008	9.20201	7.61862	0.773974	7.45e-06	0.518885	0.00296038
AT1G80130	7.68974	4.41833	3.76871	-0.563829	0.0351253	-0.705901	0.00836985
AT1G80180	46.5089	16.0629	16.3009	-1.07593	4.13e-05	-1.06764	4.72e-05
AT1G80270	15.794	27.9672	30.0627	0.657805	0.00054551	0.743752	9.15e-05
AT1G80400	15.9804	7.88554	10.6104	-0.952154	2.73e-07	-0.592273	0.00126126
AT1G80420	30.6183	15.3206	16.5674	-0.935451	6.15e-07	-0.843641	6.68e-06
AT1G80440	233.828	84.0146	86.3633	-0.951799	0.000478432	-0.933994	0.00060972
AT1G80710	3.04208	5.12044	4.46053	0.591536	0.00209796	0.407387	0.0349206
AT1G80920	782.165	366.499	322.587	-0.895074	0.000175934	-1.03671	1.39e-05
AT2G01010	524.581	288.3	327.248	-0.754504	0.000834192	-0.616038	0.00636901
AT2G01020	758.002	535.739	375.862	-0.43175	0.0809878	-0.800283	0.00122292
AT2G01021	830.242	587.074	502.052	-0.496511	0.0134497	-0.691602	0.000579849
AT2G01120	4.90346	9.24551	9.00142	0.70667	0.000634544	0.670938	0.00117382
AT2G01200	2.00856	4.34875	4.35333	0.802882	0.000574195	0.804607	0.000541587
AT2G01420	6.64959	3.05875	3.43043	-0.964928	1.01e-05	-0.843778	0.000106442
AT2G01500	0.62564	1.85161	1.53172	0.97169	0.000192817	0.770411	0.00322029
AT2G01505	6.86472	12.3003	13.5874	0.643257	0.00188031	0.762921	0.000205425
AT2G01540	19.1301	12.7276	14.5167	-0.586173	0.00131563	-0.427163	0.0185551
AT2G01590	28.4499	18.901	15.1986	-0.635807	1.63e-08	-0.939675	2.37e-16
AT2G01610	9.05921	26.2501	27.8222	1.24588	3.15e-10	1.31283	3.16e-11
AT2G01670	12.4838	7.68138	6.84175	-0.699529	1.29e-05	-0.856109	1.09e-07
AT2G01818	3.59891	2.26529	1.75577	-0.551303	0.0273965	-0.795939	0.0015477
AT2G01850	30.0042	12.0342	14.4076	-1.11691	5.48e-07	-0.918877	3.64e-05
AT2G01910	47.7677	27.0755	26.153	-0.823692	4.23e-08	-0.875081	5.76e-09
AT2G02080	16.0343	11.6207	10.6507	-0.485704	0.00455631	-0.602147	0.000442707
AT2G02710	89.9175	46.1689	45.0531	-0.75309	0.00250521	-0.782897	0.00167551
AT2G02850	8.24096	19.0405	13.3877	0.928679	1.9e-05	0.505921	0.0205569
AT2G02990	1.58868	4.11411	3.75166	0.878929	0.000664165	0.782228	0.00246165
AT2G03090	42.3356	96.6653	88.6364	0.914937	2.6e-05	0.807577	0.000205342
AT2G03310	5.55897	2.81709	2.33318	-0.836927	0.000258996	-1.03659	6.97e-06
AT2G03550	44.9306	26.9826	26.9471	-0.760995	1.44e-08	-0.768917	9.63e-09
AT2G03760	19.6515	9.27651	8.60952	-0.946749	1.24e-05	-1.03631	1.74e-06
AT2G04030	54.9247	90.6323	83.5917	0.601559	0.000102791	0.4896	0.0015741
AT2G04039	17.7099	11.0457	12.07	-0.624566	0.00309971	-0.524831	0.0127033
AT2G04080	2.11916	1.15582	1.14231	-0.704799	0.00376275	-0.719262	0.00304482
AT2G04570	156.059	110.027	88.6082	-0.485574	0.0120347	-0.757548	9e-05
AT2G04690	76.5182	37.3131	39.3855	-0.964043	3.82e-07	-0.901968	1.98e-06
AT2G04780	18.7845	36.4384	34.3141	0.702285	0.00213858	0.629339	0.00593591
AT2G04790	9.03033	4.21525	4.88573	-1	5.05e-07	-0.837405	1.97e-05
AT2G05070	674.776	417.924	375.384	-0.677351	0.000135307	-0.820708	3.76e-06
AT2G05100	442.492	255.001	253.477	-0.691263	0.00234831	-0.70366	0.0019558
AT2G05310	91.5366	66.7768	62.5257	-0.496813	0.000226089	-0.589478	1.23e-05
AT2G05380	564.816	252.127	251.163	-1.04315	5.31e-07	-1.05325	4.11e-07
AT2G05620	113.729	73.711	80.3702	-0.662308	9.86e-08	-0.550867	8.76e-06
AT2G06050	6.83182	14.2154	14.4044	0.812902	0.000152519	0.823565	0.000123565
AT2G06200	3.80252	6.71447	7.51341	0.546473	0.0262434	0.665861	0.0066177
AT2G06925	52.9982	85.8072	93.0505	0.534935	0.00750012	0.630031	0.00162579
AT2G07180	53.1287	25.7457	26.8262	-1.06386	1.06e-18	-1.01284	3.54e-17
AT2G07690	12.6927	25.5642	26.1568	0.747184	0.000970081	0.769613	0.000676926
AT2G12480	0.403656	2.3339	1.87306	1.37228	4.25e-07	1.15418	2.16e-05
AT2G13360	1016.21	360.131	380.24	-1.24325	5.11e-08	-1.1886	1.91e-07
AT2G13400	0.385008	1.66193	1.22064	0.850094	0.00208609	0.612931	0.026337
AT2G13600	1.90989	3.34459	3.85127	0.630341	0.00117836	0.804692	2.91e-05
AT2G14080	0.683	0.297577	0.398672	-0.788504	0.00333734	-0.565849	0.0341968
AT2G14170	86.1459	51.6585	54.068	-0.667744	0.00196316	-0.61962	0.00406489
AT2G14210	2.75612	8.18369	7.21993	1.05595	3.68e-05	0.919812	0.000327506
AT2G14247	0.837987	4.48056	2.0502	0.891294	0.000884858	0.377946	0.156915
AT2G14560	9.8739	3.21841	4.14799	-1.06293	8.37e-05	-0.855236	0.00153497
AT2G14890	169.57	303.996	304.724	0.741127	7.12e-11	0.738194	8.39e-11
AT2G15020	1.54533	0.30014	0.488832	-1.48927	1.78e-08	-1.17368	7.05e-06
AT2G15555	1.27514	6.91913	2.64001	1.14687	3.7e-05	0.401199	0.148709
AT2G15580	17.3171	8.19575	10.4285	-0.939509	1.35e-05	-0.669439	0.00179311
AT2G15620	13.7304	25.3985	20.527	0.690079	0.000790062	0.423798	0.0394769
AT2G15680	7.4314	3.89731	4.19788	-0.790925	0.000520429	-0.716353	0.00155934
AT2G15695	49.5173	24.9678	26.9977	-0.88929	1.92e-05	-0.801675	0.000115368
AT2G15880	33.6956	8.10319	6.98941	-1.00399	0.000298825	-1.08245	9.66e-05
AT2G15890	143.984	86.461	79.9898	-0.633279	0.00648942	-0.724515	0.00184547
AT2G15930	4.27361	0.309457	0.55468	-0.863994	0.000196496	-0.792711	0.00069054
AT2G15960	127.613	33.2419	39.8701	-1.76071	2.7e-21	-1.54406	6.39e-17
AT2G16050	2.75502	1.59861	1.13301	-0.546773	0.0429613	-0.820285	0.00247101
AT2G16060	2.77608	8.87381	3.34206	0.722365	0.00880006	0.0759997	0.782636
AT2G16190	5.24304	2.99719	3.53389	-0.715695	0.00122517	-0.533898	0.0148034
AT2G16210	29.5679	53.0589	52.6136	0.647777	0.00183894	0.632646	0.00234396
AT2G16440	13.3431	23.7738	24.9158	0.684608	4.64e-05	0.741164	1.02e-05
AT2G16570	2.86297	5.21579	5.67645	0.669014	0.00101027	0.769111	0.000148646
AT2G16586	35.4103	22.3074	16.6456	-0.577047	0.0159513	-0.896199	0.000185311
AT2G16595	5.78167	3.63857	4.13617	-0.61425	0.00396328	-0.473611	0.0251413
AT2G16630	11.0396	21.2519	20.4834	0.786448	4.66e-06	0.733339	1.94e-05
AT2G16780	29.7009	53.4988	53.4603	0.697128	4.92e-05	0.691252	5.67e-05
AT2G16850	24.5065	56.2378	54.1677	1.04471	1.32e-12	0.989021	1.88e-11
AT2G16890	2.38273	4.90876	4.55052	0.790739	0.000322721	0.697114	0.00153048
AT2G17036	7.03527	2.72774	3.34517	-1.10644	2.52e-06	-0.901062	0.000113516
AT2G17290	6.29507	4.14781	4.37498	-0.61365	0.000159597	-0.548091	0.000689239
AT2G17300	19.7526	8.97412	8.42433	-1.04657	2.43e-08	-1.13138	1.69e-09
AT2G17550	5.5889	1.85402	1.72856	-1.38797	1.56e-11	-1.46896	9.92e-13
AT2G17695	13.7709	8.98383	9.20296	-0.631394	6.61e-05	-0.604402	0.000122008
AT2G17840	7.76513	14.3177	17.2387	0.668235	0.00186046	0.884468	3.68e-05
AT2G18150	3.28531	5.14352	5.92038	0.459711	0.0366221	0.621795	0.00446377
AT2G18270	15.669	6.32657	6.57649	-1.02628	3.29e-05	-0.996162	5.19e-05
AT2G18280	11.3196	6.72451	6.80045	-0.706593	0.000343836	-0.699172	0.000389695
AT2G18440	125.952	74.6929	82.8832	-0.725699	9.04e-05	-0.600897	0.00118212
AT2G18570	2.70708	1.68652	2.2851	-0.60435	0.00639239	-0.265744	0.221725
AT2G18660	55.4535	25.7635	27.3097	-0.930787	4.27e-05	-0.870991	0.000126862
AT2G18890	12.221	8.14411	8.47147	-0.611861	1.61e-05	-0.566197	5.86e-05
AT2G18950	7.71604	15.9592	15.5313	0.82704	4.41e-05	0.788408	9.82e-05
AT2G19060	29.385	66.9208	58.1372	0.849155	0.000355119	0.688513	0.00378592
AT2G19070	106.885	226.281	211.007	0.775134	0.00100072	0.692323	0.00329504
AT2G19490	3.68373	5.93191	6.3812	0.547964	0.00121704	0.636368	0.000155111
AT2G19670	5.87673	11.4078	11.0306	0.784417	1.03e-05	0.734286	3.62e-05
AT2G19720	9.37484	17.7922	19.8502	0.670792	0.00330209	0.792987	0.000500222
AT2G19780	2.32673	5.14654	5.4833	0.923647	1.12e-06	1.00331	1.08e-07
AT2G20120	102.198	67.5164	69.3747	-0.612257	0.000161736	-0.582298	0.000331005
AT2G20515	21.7508	38.3578	36.2439	0.655615	0.000406015	0.578453	0.00181201
AT2G20630	29.2222	16.4489	16.9835	-0.870221	7.22e-19	-0.830524	1.59e-17
AT2G20670	351.546	113.69	115.833	-0.994314	0.000304944	-0.98428	0.000350704
AT2G20870	622.645	366.473	278.119	-0.645653	0.00496209	-0.954307	3.3e-05
AT2G21050	25.7269	42.8436	48.4001	0.612385	4.13e-05	0.77032	2.38e-07
AT2G21060	130.474	243.078	265.925	0.647121	0.00525293	0.744963	0.00131167
AT2G21210	2.16612	5.06781	4.0158	0.79145	0.00224	0.542758	0.0367066
AT2G21240	81.4925	59.583	54.5618	-0.48356	0.00240375	-0.604429	0.000149256
AT2G21330	469.809	233.588	252.434	-0.962515	6.88e-08	-0.86993	1.08e-06
AT2G21450	1.47823	3.11677	3.25125	0.847958	1.73e-05	0.898182	4.92e-06
AT2G21500	6.14107	4.03969	4.38177	-0.613233	0.000164723	-0.513417	0.00143974
AT2G21540	3.3104	6.68039	5.91108	0.861174	5e-08	0.693274	1.24e-05
AT2G21560	8.34106	5.32621	5.8821	-0.60099	0.00318548	-0.489838	0.0156428
AT2G21590	3.23701	6.28781	6.37051	0.712199	0.00136469	0.724367	0.0011162
AT2G21880	2.32545	0.363086	0.579585	-1.42646	2.03e-07	-1.1886	1.38e-05
AT2G21960	33.7432	21.563	22.5707	-0.681127	1.06e-07	-0.625405	9.54e-07
AT2G22170	14.8941	29.615	31.1994	0.668513	0.00744645	0.719951	0.00393678
AT2G22330	0.88639	2.82102	2.92818	1.17152	1.51e-06	1.20978	6.46e-07
AT2G22600	1.29726	2.45555	2.31823	0.656212	0.00491645	0.588207	0.011709
AT2G22660	169.278	122.695	114.317	-0.507897	0.000177209	-0.609118	6.91e-06
AT2G22840	15.7328	30.2941	31.2509	0.784969	3.12e-06	0.819829	1.1e-06
AT2G22980	68.8836	17.8073	21.091	-1.54655	7.51e-11	-1.37429	7.1e-09
AT2G22990	46.6193	20.673	23.9414	-0.931934	0.000125548	-0.78466	0.00123608
AT2G23010	0.070756	0.404266	0.711968	0.575587	0.0277489	0.949091	0.000317501
AT2G23120	73.9976	168.632	222.508	0.896649	5.38e-05	1.21808	4.04e-08
AT2G23200	14.0858	7.93721	9.29481	-0.845245	2.9e-10	-0.638169	1.53e-06
AT2G23600	21.7418	9.25045	9.8436	-1.19961	4.83e-15	-1.12035	1.59e-13
AT2G23760	9.69132	4.39328	4.19177	-1.12084	4.54e-14	-1.19027	1.15e-15
AT2G24100	20.5708	10.8949	10.8883	-0.828156	7.75e-05	-0.833173	6.94e-05
AT2G24170	3.11285	5.96887	5.5132	0.735362	0.000286142	0.633272	0.00179758
AT2G24190	0.519021	1.79844	1.81644	1.02136	0.000160596	1.03689	0.0001245
AT2G24240	6.42428	3.71479	3.473	-0.60791	0.0174124	-0.677068	0.00809064
AT2G24260	10.9558	6.47238	6.30181	-0.667763	0.00246226	-0.70592	0.00136335
AT2G24310	4.08461	6.11905	7.03154	0.421393	0.0442104	0.585458	0.00489417
AT2G24490	6.00094	11.0715	12.3522	0.64163	0.00490745	0.764416	0.000792918
AT2G24570	6.27772	11.102	12.0759	0.605933	0.00633861	0.701698	0.00154212
AT2G24660	2.10489	0.533455	0.516953	-0.950052	0.000591129	-0.967459	0.000468267
AT2G25000	3.7744	1.999	1.67178	-0.742259	0.00211979	-0.927174	0.000132291
AT2G25060	74.4968	148.34	145.398	0.72585	0.00168404	0.699099	0.00248379
AT2G25080	89.6379	58.1403	58.1849	-0.66407	5.74e-08	-0.66771	4.7e-08
AT2G25090	1.23326	0.321531	0.411706	-0.792641	0.0040921	-0.695731	0.0118344
AT2G25270	14.8168	24.6385	25.2608	0.609623	7.44e-05	0.638051	3.31e-05
AT2G25590	16.7655	10.8896	11.8913	-0.587527	0.00380628	-0.487612	0.0160605
AT2G25680	7.16215	3.35541	4.25488	-0.982235	1.06e-06	-0.714885	0.000318682
AT2G25964	43.713	22.6329	26.2614	-0.750154	0.00279533	-0.601978	0.0163473
AT2G26215	3.50378	1.34283	2.16767	-0.821973	0.00285945	-0.480298	0.0799763
AT2G26430	69.6243	40.3977	41.2618	-0.760158	3.24e-05	-0.738881	5.32e-05
AT2G26440	18.8643	38.0403	35.5937	0.826911	7.5e-06	0.736995	6.57e-05
AT2G26500	465.334	318.123	322.337	-0.601989	1.92e-09	-0.589582	4.01e-09
AT2G26710	17.3554	9.60848	10.6478	-0.826237	3.35e-06	-0.702551	7.32e-05
AT2G26740	49.3342	33.1437	32.9469	-0.571796	0.00189015	-0.585237	0.00146613
AT2G26910	50.9158	35.9865	33.5092	-0.548516	1.49e-07	-0.65299	4.04e-10
AT2G26975	19.2205	11.6676	11.9619	-0.677927	0.00069576	-0.654446	0.00103038
AT2G27040	40.1465	68.9381	67.8374	0.677355	9.54e-09	0.649736	3.68e-08
AT2G27130	12.9369	20.9139	21.7253	0.565031	0.000466261	0.607809	0.000158585
AT2G27240	2.62968	1.46456	1.34164	-0.616505	0.018934	-0.694307	0.00823114
AT2G27385	272.824	171.508	174.972	-0.704753	2.04e-08	-0.683302	5.31e-08
AT2G27500	12.0571	4.98322	5.00647	-1.02263	2.13e-05	-1.02307	2.09e-05
AT2G27830	15.475	5.58523	7.34418	-1.08081	1.99e-05	-0.823182	0.00112952
AT2G27920	17.5386	7.63465	6.1678	-1.03001	1.73e-06	-1.27572	3.44e-09
AT2G28400	20.3086	9.8263	11.7039	-0.947794	3.1e-06	-0.747328	0.000211844
AT2G28550	2.10213	8.99112	8.44433	1.72953	1.37e-18	1.64178	6.85e-17
AT2G28610	2.6923	1.23039	1.09152	-0.794926	0.00266163	-0.897403	0.000702427
AT2G28630	49.0045	29.8156	31.0516	-0.652692	0.00160432	-0.610089	0.00317519
AT2G28660	9.87166	5.30476	6.3509	-0.87255	1.11e-07	-0.649336	5.41e-05
AT2G28720	33.2012	60.3085	55.8092	0.689117	0.000265619	0.58647	0.00191851
AT2G28740	167.109	351.731	342.93	0.734546	0.00306446	0.704021	0.00453712
AT2G28790	242.905	683.459	738.164	1.15264	1.23e-07	1.23994	1.27e-08
AT2G28800	142.897	83.1082	79.3122	-0.784733	5.24e-07	-0.851955	5.12e-08
AT2G28950	48.1779	100.329	104.721	0.792078	0.000428821	0.837392	0.00019641
AT2G29260	1.3176	3.16589	2.86962	0.851182	0.000668444	0.739397	0.00315718
AT2G29290	10.6036	5.29498	5.53878	-0.931074	1.03e-06	-0.886109	3.04e-06
AT2G29300	1.67629	0.318118	0.503246	-0.952515	0.000557007	-0.788172	0.00435788
AT2G29340	22.1138	11.547	12.1988	-0.803517	0.000421497	-0.747158	0.00103086
AT2G29550	146.258	285.625	294.045	0.769281	9.17e-05	0.80051	4.69e-05
AT2G29670	12.9324	6.48911	7.29515	-0.886754	2.84e-05	-0.755635	0.000349123
AT2G29680	1.91689	3.45724	2.92688	0.639909	0.00231154	0.42916	0.0420754
AT2G29720	2.48061	1.52084	1.3388	-0.546428	0.0326967	-0.66687	0.00923597
AT2G30020	9.247	19.7163	19.8493	0.8766	8.4e-06	0.879768	7.69e-06
AT2G30250	2.56566	1.27791	1.75854	-0.744759	0.00400323	-0.444539	0.0835855
AT2G30320	5.50022	9.57912	9.41235	0.608147	0.00359334	0.582236	0.00528235
AT2G30370	9.53007	16.7254	17.8859	0.692433	2.24e-07	0.776639	4.92e-09
AT2G30420	1.15824	0.71552	0.338549	-0.362309	0.189292	-0.716437	0.00910715
AT2G30424	0.0923163	1.90641	0.742805	0.704346	0.00112185	0.286969	0.177913
AT2G30520	32.4943	14.6968	16.9089	-1.00721	2.1e-06	-0.847745	6.41e-05
AT2G30540	9.44666	4.20588	4.72341	-0.856265	0.000873861	-0.754249	0.00328952
AT2G30550	6.51866	2.89967	2.61689	-1.02171	1.6e-06	-1.14188	8.61e-08
AT2G30600	79.0604	29.8157	30.47	-1.06519	2.58e-05	-1.049	3.41e-05
AT2G30615	32.7371	13.4644	14.0253	-0.89611	0.000789394	-0.864794	0.0011969
AT2G30650	1.37934	3.45398	3.23436	0.884568	0.000362401	0.813392	0.00104298
AT2G30750	0.0472332	0.553285	0.608139	0.929593	0.00040615	0.992439	0.000165172
AT2G30830	1.2018	2.5987	2.2845	0.702629	0.00680268	0.569183	0.028585
AT2G30860	177.734	345.651	413.866	0.702145	0.00199907	0.906062	6.65e-05
AT2G30930	8.30996	2.68466	3.15587	-1.3394	1.85e-09	-1.1792	8.56e-08
AT2G31270	8.88773	17.9053	16.8671	0.732283	0.00171333	0.660418	0.00468333
AT2G31390	13.8803	25.2624	24.7321	0.710544	3.21e-05	0.67852	7.12e-05
AT2G31585	26.5916	13.4141	15.4461	-0.921317	1.26e-06	-0.751987	6.87e-05
AT2G31800	22.2814	14.8653	16.0485	-0.610297	1.4e-05	-0.513171	0.000243728
AT2G31810	124.975	63.9507	65.7414	-0.845477	0.000101427	-0.819194	0.000165378
AT2G31880	28.7814	18.0441	17.6752	-0.654243	0.000363413	-0.686143	0.000183904
AT2G31990	2.30584	1.41986	1.17849	-0.53247	0.0411713	-0.703574	0.00709218
AT2G32080	66.9995	41.8858	40.6055	-0.705998	1.41e-07	-0.753618	1.9e-08
AT2G32150	498.779	79.4831	97.9329	-1.10793	4.85e-05	-1.02517	0.000170521
AT2G32160	8.58014	2.86228	3.37016	-1.31317	4.94e-09	-1.14305	3.01e-07
AT2G32280	4.26277	10.4397	10.8258	0.845847	0.000994997	0.880112	0.00060914
AT2G32290	0.349751	0.149607	0.0529836	-0.440285	0.0979211	-0.696671	0.00846994
AT2G32350	4.09776	9.08782	9.14563	0.689342	0.00982729	0.692267	0.00949421
AT2G32380	10.0483	15.5588	17.5217	0.468635	0.0241307	0.608266	0.00330853
AT2G32510	2.75506	8.10684	8.0545	0.988566	0.000132713	0.977443	0.000157074
AT2G32520	98.8212	60.8981	59.1274	-0.6908	9.45e-05	-0.733543	3.38e-05
AT2G32530	2.68839	1.04549	1.38112	-1.08591	5.09e-06	-0.807877	0.000602961
AT2G32540	5.62236	3.35944	3.20736	-0.731648	1.34e-05	-0.798571	2.02e-06
AT2G32710	70.2183	38.1275	37.2875	-0.836473	7.88e-06	-0.86899	3.44e-06
AT2G32860	5.95154	1.5782	1.30694	-1.42385	1.21e-08	-1.59973	1.66e-10
AT2G32880	2.37214	0.204229	0.303486	-1.68392	1.17e-09	-1.5567	1.82e-08
AT2G32990	1.70403	4.75188	4.69108	0.862881	0.0014305	0.847262	0.00174092
AT2G33210	13.9917	29.2694	29.2191	0.839749	3.91e-05	0.832836	4.51e-05
AT2G33260	0.453166	1.43845	1.12983	0.962644	0.000338553	0.714152	0.00809067
AT2G33480	13.5903	8.77979	9.79745	-0.59725	0.0018029	-0.46805	0.0139179
AT2G33530	8.26801	13.9676	13.0937	0.609274	0.000565527	0.521559	0.00317759
AT2G33560	8.32115	14.0065	12.5277	0.585634	0.00290909	0.442092	0.024769
AT2G33810	271.941	169.056	175.894	-0.737368	7.5e-15	-0.688071	3.73e-13
AT2G33815	275.179	171.347	178.1	-0.734316	2.61e-14	-0.686445	1.02e-12
AT2G33830	1299.66	401.084	498.022	-1.05581	0.000111128	-0.891198	0.00110485
AT2G33850	9.10499	48.359	36.817	1.57376	1.6e-09	1.28522	8.37e-07
AT2G33880	18.4596	35.5013	31.6558	0.783026	4.18e-06	0.628692	0.000222214
AT2G34190	9.71376	18.2058	18.3286	0.665946	0.00335267	0.669367	0.0031853
AT2G34260	6.55289	11.8446	11.0219	0.709298	1.18e-05	0.605074	0.00018926
AT2G34320	0.246092	1.00657	0.851195	0.777049	0.00451653	0.641555	0.0189596
AT2G34340	5.72576	2.92562	3.62164	-0.778896	0.000930717	-0.563044	0.0155769
AT2G34410	36.6275	26.0437	21.6823	-0.518391	0.000781493	-0.764824	7.52e-07
AT2G34420	3018.3	1798.4	1641.88	-0.730744	3.53e-05	-0.853833	1.34e-06
AT2G34430	304.902	61.8035	54.7158	-1.93242	8.64e-19	-2.07678	1.89e-21
AT2G34510	12.7495	19.8419	21.5024	0.515016	0.00164791	0.615626	0.000161794
AT2G34650	14.8843	24.1352	26.6126	0.53873	0.00632222	0.655537	0.000880103
AT2G34810	6.10937	14.9747	17.2789	0.829022	0.00145403	0.970945	0.000191364
AT2G34870	3.67131	9.4992	10.9537	0.865344	0.000901382	1.00875	0.000106098
AT2G34940	1.37537	0.575784	0.545578	-0.83186	0.00201983	-0.877789	0.00111841
AT2G35060	34.4076	21.6365	21.6483	-0.663538	0.000134714	-0.668308	0.000119751
AT2G35190	6.87464	12.8015	12.2322	0.689877	0.000996913	0.629293	0.0026784
AT2G35310	29.35	48.5989	51.671	0.596031	0.000233448	0.671263	3.34e-05
AT2G35350	7.2966	12.9934	13.2141	0.679258	0.000118833	0.695418	8.03e-05
AT2G35600	1.87325	2.42281	3.31127	0.2397	0.268669	0.612539	0.00398568
AT2G35660	6.9496	4.46815	5.28625	-0.616152	0.00135256	-0.414151	0.0296107
AT2G35680	185.97	123.095	118.414	-0.562398	0.00682242	-0.61462	0.0031102
AT2G35744	61.5704	32.8633	32.9427	-0.765017	0.00098578	-0.765758	0.000943867
AT2G35750	33.6018	20.0559	21.0451	-0.699652	0.000366578	-0.648021	0.000932114
AT2G35760	4.90589	12.9111	10.7146	1.00677	2.22e-05	0.791136	0.000875573
AT2G35820	71.1141	27.2467	30.8843	-1.21476	1.08e-08	-1.0734	4.19e-07
AT2G35830	10.1736	3.30495	3.49446	-1.23837	4.11e-07	-1.19513	9.56e-07
AT2G36010	4.84074	9.96178	10.5266	0.806836	0.000108991	0.868867	3.01e-05
AT2G36120	0.837665	5.60227	6.02047	1.62591	8.46e-10	1.70177	1.27e-10
AT2G36200	11.6172	20.2293	19.0301	0.618995	0.00235993	0.540174	0.00796864
AT2G36320	41.8576	25.7257	25.4529	-0.670288	0.000575436	-0.689219	0.000398283
AT2G36420	53.2841	35.1151	39.4277	-0.637301	4.61e-07	-0.485409	0.000114961
AT2G36430	4.75228	2.25162	2.29072	-0.981559	5.02e-07	-0.969935	5.95e-07
AT2G36540	6.17237	1.31682	1.25224	-1.07958	9.17e-05	-1.10671	6.09e-05
AT2G36570	12.2177	35.1426	32.0371	1.30263	4.87e-14	1.17766	9.75e-12
AT2G36620	168.216	293.414	288.995	0.639079	0.000702717	0.615569	0.00109837
AT2G36630	5.70314	3.51999	3.87151	-0.679984	0.000125851	-0.565165	0.00128461
AT2G36790	6.64949	3.7613	4.69713	-0.781444	2e-05	-0.511257	0.00458617
AT2G36792	7.30769	4.08329	5.01995	-0.791674	2.52e-05	-0.542902	0.0034164
AT2G36880	103.678	191.939	199.488	0.721366	9.39e-05	0.765164	3.42e-05
AT2G36885	27.3312	48.1087	42.6737	0.719198	1.3e-11	0.547264	2.87e-07
AT2G36900	54.8547	30.5319	32.9216	-0.817713	4.32e-06	-0.727067	4.26e-05
AT2G36950	22.3351	13.1089	15.2038	-0.758405	7.35e-06	-0.573873	0.00064858
AT2G37025	6.66774	3.59375	3.53791	-0.829211	2.98e-05	-0.852829	1.7e-05
AT2G37170	21.0704	9.73981	7.69436	-0.726215	0.00748071	-0.920645	0.000699085
AT2G37180	33.0278	12.8439	9.9335	-1.00166	0.000102382	-1.24507	1.39e-06
AT2G37210	1.23736	4.25382	3.96009	1.28467	5.39e-08	1.19639	4.17e-07
AT2G37330	7.94238	4.69803	5.94487	-0.713876	0.000237964	-0.429217	0.0241683
AT2G37380	2.07524	4.5178	4.37507	0.791443	0.00091892	0.750557	0.00166348
AT2G37470	103.632	226.502	207.005	0.81113	0.000645957	0.706665	0.00295802
AT2G37540	2.57532	0.463141	0.621607	-1.36602	7.3e-07	-1.21405	1.03e-05
AT2G37585	4.6744	9.46009	9.65636	0.776977	0.000262575	0.79599	0.000181368
AT2G37620	27.7984	51.62	49.4036	0.738307	2.02e-05	0.677102	9.25e-05
AT2G37690	4.17627	7.17748	7.0869	0.65068	1.96e-05	0.626123	3.89e-05
AT2G37820	0.481841	0.134558	0.0539592	-0.465673	0.0319682	-0.600962	0.00547165
AT2G37890	2.53783	4.0335	4.60631	0.493079	0.0177721	0.650429	0.00162744
AT2G37950	8.46185	4.69869	3.93388	-0.769381	0.000234967	-0.98168	3.11e-06
AT2G37960	1.22148	2.53839	2.61891	0.726673	0.00259596	0.757335	0.00165787
AT2G38160	6.45647	11.1327	10.8155	0.608886	0.00252298	0.569292	0.00472252
AT2G38170	89.2871	55.587	56.8324	-0.660561	0.000384173	-0.638965	0.000591706
AT2G38210	44.9808	19.2495	17.902	-1.14949	1.19e-10	-1.24521	3.16e-12
AT2G38230	133.22	49.8908	49.1885	-1.19398	9.68e-08	-1.21524	5.7e-08
AT2G38400	116.874	41.5586	43.1105	-0.934861	0.000644611	-0.910382	0.000891135
AT2G38470	12.1977	7.82375	8.57396	-0.619421	0.000991544	-0.512059	0.00631129
AT2G38530	23.9156	151.683	143.58	2.28653	9.08e-37	2.20959	1.91e-34
AT2G38540	960.055	1689.87	1702.84	0.692104	2.65e-06	0.696705	2.27e-06
AT2G38720	5.08637	8.58691	8.49987	0.612108	0.00030951	0.592961	0.000467643
AT2G38800	43.5499	23.2164	25.7481	-0.852911	6.51e-06	-0.730447	0.000110695
AT2G38810	34.3048	63.3719	59.3343	0.710169	0.000155092	0.623167	0.000903983
AT2G38820	44.2415	29.5701	29.7735	-0.605588	4.19e-05	-0.601962	4.58e-05
AT2G38830	9.59605	5.43419	4.80973	-0.732673	0.000734951	-0.877247	5.5e-05
AT2G39000	35.1011	19.258	19.7993	-0.838531	1.7e-06	-0.809173	3.71e-06
AT2G39010	111.42	66.7648	69.6961	-0.779615	3.09e-13	-0.72724	9.5e-12
AT2G39100	13.4787	9.97584	8.4554	-0.450513	0.012541	-0.663984	0.000248265
AT2G39330	4.37824	19.3674	23.648	0.725117	0.00726721	0.857025	0.00151173
AT2G39380	4.60601	2.85822	3.32813	-0.671407	0.000230764	-0.481491	0.00742838
AT2G39570	215.598	104.355	111.674	-0.885401	0.000108489	-0.814785	0.000367531
AT2G39580	23.7459	15.3258	15.4031	-0.652634	1.44e-05	-0.651696	1.47e-05
AT2G39700	34.8481	57.3644	57.4692	0.590912	0.000362342	0.587969	0.000385765
AT2G39730	1177.52	687.155	679.064	-0.785784	6.98e-08	-0.807995	2.95e-08
AT2G39795	16.667	28.0357	26.8577	0.6214	6.26e-05	0.55878	0.000318793
AT2G39980	9.15574	15.5846	15.09	0.62381	0.000324551	0.5779	0.000865453
AT2G40000	68.901	29.3426	33.0336	-0.916861	0.000329608	-0.807241	0.00156625
AT2G40100	119.312	77.361	73.0807	-0.670105	2.06e-11	-0.754932	4.43e-14
AT2G40205	258.331	465.039	382.922	0.66849	0.000642411	0.423286	0.030855
AT2G40230	4.60439	7.80408	8.56047	0.617799	0.000245158	0.731471	1.25e-05
AT2G40240	5.63689	7.65556	9.46573	0.320346	0.0795574	0.586363	0.00116792
AT2G40270	13.2587	8.71918	8.86094	-0.611747	0.000230839	-0.597124	0.0003152
AT2G40420	28.2074	14.6897	14.6286	-0.801816	0.000483538	-0.811054	0.000414221
AT2G40520	4.14864	2.66793	2.40397	-0.60042	0.00311326	-0.725722	0.000363773
AT2G40550	7.98028	16.2489	16.685	0.736012	0.00176935	0.761428	0.00121463
AT2G40600	42.7586	26.9338	29.2696	-0.709306	2.77e-10	-0.60091	6.96e-08
AT2G40610	8.19475	1.2362	1.4568	-1.70929	1.15e-10	-1.60266	1.38e-09
AT2G40970	4.87876	2.25813	3.1362	-0.867649	0.000420906	-0.542898	0.0258833
AT2G41090	98.7442	41.482	40.1613	-1.20511	2.18e-14	-1.25176	2.07e-15
AT2G41110	26.7532	51.2487	53.5838	0.709491	0.00108698	0.758408	0.00047625
AT2G41180	15.3039	8.86816	10.44	-0.680899	0.00233421	-0.502228	0.0241362
AT2G41200	13.2725	9.6278	8.34906	-0.46533	0.016702	-0.642302	0.00100669
AT2G41250	26.0519	17.4623	19.7455	-0.618327	1.65e-07	-0.456683	9.05e-05
AT2G41370	13.8893	9.05526	9.48449	-0.648556	2.01e-06	-0.592782	1.26e-05
AT2G41450	1.61856	3.05144	2.92349	0.66252	0.00353213	0.608053	0.00740673
AT2G41560	46.0493	31.9355	31.2894	-0.560724	5.14e-05	-0.594764	1.74e-05
AT2G41650	162.372	292.181	294.267	0.61834	0.00623573	0.623078	0.00584616
AT2G41820	9.21494	14.7744	15.4618	0.577649	1.14e-05	0.633569	1.41e-06
AT2G41870	2.12202	0.66061	0.744811	-0.934691	0.000724406	-0.863797	0.00177098
AT2G41940	0.724801	5.02196	6.19361	1.99352	2.89e-17	2.25729	5e-22
AT2G41950	11.0372	18.172	18.4526	0.590726	0.000290608	0.606722	0.000191567
AT2G41990	13.9231	36.5743	35.9624	1.20782	1.84e-14	1.18037	6.9e-14
AT2G42540	97.4555	164.441	288.994	0.47613	0.0612136	1.059	3.12e-05
AT2G42610	1.87822	3.94827	4.39152	0.613008	0.0227212	0.712988	0.00797534
AT2G42620	46.2268	26.733	27.5327	-0.79773	1.06e-07	-0.764898	3.36e-07
AT2G42690	49.5324	30.0343	29.6937	-0.753944	3.99e-10	-0.775997	1.16e-10
AT2G42710	14.2191	23.3576	20.5949	0.612203	1.36e-06	0.434743	0.000629409
AT2G42750	41.0855	27.0597	25.5365	-0.610563	0.000192008	-0.691353	2.42e-05
AT2G42800	13.8218	25.8999	30.4427	0.71869	0.000254029	0.915022	3.09e-06
AT2G42830	4.39541	10.6758	12.0194	1.05643	2.84e-09	1.20731	8.25e-12
AT2G42835	2.64271	6.28048	6.79407	0.924031	2.83e-05	1.01813	3.62e-06
AT2G42885	6.24491	19.3326	18.6896	1.10316	8.09e-06	1.0633	1.69e-05
AT2G42890	24.1003	8.45628	9.25236	-1.09715	2.09e-05	-1.01715	7.96e-05
AT2G42900	15.6174	8.52884	10.5466	-0.671857	0.00769281	-0.467249	0.0633107
AT2G43010	2.20197	1.00561	1.25623	-0.715179	0.00885441	-0.548152	0.044445
AT2G43040	3.57363	6.19327	6.32963	0.659924	2.53e-05	0.683844	1.2e-05
AT2G43120	9.99326	6.11763	5.50239	-0.663226	0.000668198	-0.79466	4.77e-05
AT2G43330	37.6047	22.6353	23.337	-0.730971	7.97e-06	-0.69623	2.06e-05
AT2G43340	57.5575	28.0584	28.6164	-0.87692	0.000126672	-0.85964	0.000170775
AT2G43430	23.6042	15.0041	15.8103	-0.645793	0.000241923	-0.584573	0.000873483
AT2G43550	47.0928	103.056	104.653	0.787578	0.00124629	0.800156	0.00103809
AT2G43870	0.232969	0.932754	0.736162	0.766189	0.00562324	0.58421	0.0346337
AT2G43900	25.732	13.242	18.3253	-0.832187	0.00019602	-0.466981	0.0364611
AT2G43910	100.334	54.4932	103.883	-0.756092	0.000905571	-0.0289673	0.898696
AT2G43920	5.78021	1.80159	2.90331	-1.07707	7.95e-05	-0.69987	0.0101493
AT2G43970	365.302	163.756	267.8	-0.949577	5.87e-05	-0.417869	0.0769894
AT2G44180	32.4262	19.4584	19.1636	-0.728217	2.04e-05	-0.753194	1.04e-05
AT2G44290	6.54829	3.2802	4.19918	-0.781486	0.00145286	-0.536557	0.0276707
AT2G44740	8.80132	5.4902	5.31214	-0.634776	0.00153218	-0.671155	0.000795974
AT2G45170	73.1312	41.0556	39.8766	-0.781266	5.53e-05	-0.821947	2.21e-05
AT2G45180	130.884	23.7401	25.787	-2.03131	3.49e-20	-1.94604	1.08e-18
AT2G45280	2.81096	4.96239	5.05663	0.599994	0.00549404	0.618429	0.00413374
AT2G45360	10.1311	3.16373	2.98735	-1.02743	0.000196717	-1.0704	0.000104818
AT2G45470	139.757	224.526	235.474	0.566999	0.000231018	0.624869	4.93e-05
AT2G45620	62.1401	39.6034	41.3686	-0.669605	1.06e-05	-0.617983	4.77e-05
AT2G45650	10.5357	5.3476	5.50747	-0.829645	0.000196264	-0.80138	0.00031262
AT2G45660	35.1843	80.2882	74.8757	1.06515	1.06e-18	0.964032	1.38e-15
AT2G45670	32.1613	19.7458	20.0958	-0.712853	5.79e-06	-0.69572	9.44e-06
AT2G45740	61.7417	36.5274	36.1859	-0.767386	2.85e-07	-0.78554	1.46e-07
AT2G45820	323.229	191.846	191.937	-0.768847	5.5e-08	-0.774567	4.35e-08
AT2G45920	8.53187	4.89635	4.80721	-0.725167	0.00085492	-0.752272	0.00053711
AT2G45980	57.8683	38.6206	36.4926	-0.590893	0.000563094	-0.670013	9.23e-05
AT2G46070	5.07786	2.68328	2.80242	-0.76878	0.000958192	-0.726627	0.00174174
AT2G46140	14.3266	31.9586	31.1951	0.834827	0.000378767	0.802793	0.000629505
AT2G46220	36.8738	17.5894	19.4098	-0.907274	6.39e-05	-0.802537	0.000400126
AT2G46260	87.4131	54.9736	56.5207	-0.678916	2.14e-05	-0.648541	4.87e-05
AT2G46430	5.16507	2.68584	2.39308	-0.867101	1.23e-05	-1.00804	4e-07
AT2G46440	4.33165	2.54955	2.40254	-0.636124	0.00788438	-0.704281	0.00326672
AT2G46530	8.88513	14.7827	15.3659	0.607897	6.89e-05	0.652969	1.85e-05
AT2G46600	60.6957	28.9253	34.9807	-0.93884	1.28e-05	-0.722833	0.000756315
AT2G46680	39.1224	20.8395	19.9167	-0.690602	0.00681865	-0.739732	0.00375405
AT2G46790	1.8716	0.544532	0.786722	-1.14923	1.99e-05	-0.869584	0.00116684
AT2G46820	258.807	181.6	167.691	-0.564434	4.5e-09	-0.681627	1.46e-12
AT2G46830	42.6575	16.0047	16.9005	-1.13937	1.41e-06	-1.08607	4.25e-06
AT2G46900	43.8394	27.5002	27.7495	-0.670905	8.28e-05	-0.66544	9.39e-05
AT2G46980	4.28659	7.25407	7.42816	0.573147	0.00680768	0.597125	0.00477932
AT2G47010	11.9689	25.3917	25.6759	0.856117	3e-05	0.864402	2.5e-05
AT2G47030	0.0383822	0.694889	0.617859	0.711379	0.00433564	0.649036	0.00925137
AT2G47130	25.9318	7.39134	5.85591	-1.50016	4.74e-11	-1.75093	1.97e-14
AT2G47370	3.90232	6.79207	6.848	0.592872	0.0060397	0.599581	0.00541828
AT2G47520	0.391961	1.51457	0.691954	0.707737	0.00797828	0.218372	0.409478
AT2G47780	4.90704	10.4299	9.27099	0.825388	0.000186446	0.68092	0.00208505
AT2G47880	3.63297	0.217994	0.243571	-1.28635	2.03e-06	-1.27632	2.5e-06
AT2G47910	30.2451	20.9632	20.4334	-0.557498	0.000191324	-0.59663	6.48e-05
AT3G01080	10.62	4.20071	4.39427	-1.20826	7.28e-10	-1.15612	3.13e-09
AT3G01120	36.9429	69.7331	68.8355	0.770286	2.11e-06	0.748832	4.01e-06
AT3G01290	16.9805	6.07692	7.66032	-0.993508	0.000207101	-0.799243	0.00281417
AT3G01330	5.35013	8.46966	8.93587	0.528255	0.00209754	0.595327	0.000493846
AT3G01500	391.852	84.1336	81.7722	-1.80791	1.44e-15	-1.84504	3.75e-16
AT3G01520	43.3654	20.9279	21.7153	-0.972303	4.96e-07	-0.932992	1.35e-06
AT3G01550	1.72713	4.39298	5.01911	0.863571	0.000817178	0.998142	0.000106517
AT3G01860	14.6768	9.33362	8.38145	-0.654332	0.000105828	-0.795076	2.65e-06
AT3G01960	1.35792	0.258687	0.249211	-0.677598	0.00789716	-0.693297	0.00669258
AT3G02140	25.18	15.1335	17.2065	-0.723833	2.02e-05	-0.562679	0.000870298
AT3G02150	6.75667	2.676	3.00966	-1.2033	5.45e-10	-1.06886	2.4e-08
AT3G02170	23.5595	15.8675	16.3153	-0.604365	3.61e-06	-0.571882	1.13e-05
AT3G02230	93.0522	177.581	175.992	0.788644	8.49e-07	0.772036	1.43e-06
AT3G02340	37.7725	20.6962	21.4702	-0.851526	3.65e-07	-0.809031	1.3e-06
AT3G02380	51.1019	17.6488	18.7931	-1.25651	4.37e-08	-1.19313	1.97e-07
AT3G02500	6.53199	2.86077	3.10528	-1.03222	1.81e-06	-0.939841	1.17e-05
AT3G02540	60.1949	38.5276	42.47	-0.643264	0.000168195	-0.524366	0.00214042
AT3G02640	92.8038	177.797	186.467	0.715973	0.000854824	0.76805	0.000346961
AT3G02650	13.4414	21.9111	21.6541	0.598311	7.07e-06	0.577039	1.46e-05
AT3G02690	33.9179	20.9644	21.6766	-0.695426	3.18e-05	-0.657623	8.15e-05
AT3G02730	38.4355	63.2943	63.6767	0.601589	3.53e-05	0.604394	3.2e-05
AT3G02770	39.5349	28.2436	27.1017	-0.53251	2.7e-06	-0.591853	1.81e-07
AT3G02820	9.67815	18.1971	17.6705	0.759379	3.73e-06	0.71465	1.33e-05
AT3G02910	14.9359	10.2485	9.46628	-0.513641	0.0143154	-0.611522	0.00356569
AT3G03000	2.02151	0.426302	0.795561	-1.17764	2.06e-05	-0.838379	0.00234542
AT3G03030	1.58049	2.70722	2.83617	0.590674	0.00367076	0.643378	0.00145896
AT3G03060	4.19344	8.29424	8.14509	0.652814	0.00966417	0.629654	0.012553
AT3G03150	262.373	173.819	167.483	-0.602888	0.000357523	-0.656196	0.000102182
AT3G03270	13.1396	9.143	8.4676	-0.527718	0.00295637	-0.62563	0.000433065
AT3G03480	10.7333	3.1617	3.94497	-1.26423	7.35e-07	-1.06618	2.84e-05
AT3G04210	4.60343	1.07795	0.98169	-1.2802	2.78e-06	-1.3513	7.55e-07
AT3G04350	26.058	15.4229	16.1548	-0.751701	4.55e-06	-0.697251	2.05e-05
AT3G04650	7.47568	12.6296	10.7353	0.61278	0.000449579	0.39609	0.023732
AT3G04720	2.62231	0.82502	0.998807	-0.985304	0.000329763	-0.874419	0.00140476
AT3G04770	9.19446	16.0975	17.0845	0.657727	0.000140994	0.729771	2.28e-05
AT3G05120	44.2869	28.8402	27.1501	-0.640376	1.63e-05	-0.725933	1.04e-06
AT3G05140	0.120051	0.472882	0.617385	0.78252	0.00484997	1.00796	0.000285061
AT3G05160	13.1943	4.8236	6.22306	-1.32481	1.6e-12	-1.02232	3.64e-08
AT3G05370	1.98258	1.26119	1.33456	-0.594655	0.00423345	-0.541239	0.00877353
AT3G05480	1.85341	3.72971	3.72459	0.77986	0.000123506	0.769966	0.000145328
AT3G05610	0.134808	0.398617	0.451698	0.656958	0.0181657	0.764796	0.00595883
AT3G05740	2.19903	4.23152	4.65896	0.706493	0.00129516	0.817205	0.000188574
AT3G05820	1.18996	2.57415	2.6072	0.717444	0.00492431	0.724238	0.00449725
AT3G05900	25.6437	15.5383	18.5569	-0.734612	7.21e-07	-0.504966	0.000620674
AT3G05905	20.9282	12.5969	15.0214	-0.739139	1.36e-06	-0.513327	0.000748828
AT3G05980	4.79075	2.31103	2.31006	-0.870099	0.000158786	-0.878092	0.000133065
AT3G06020	0.838094	1.76652	2.00177	0.584868	0.0326746	0.705415	0.00979639
AT3G06030	9.54116	17.2738	16.201	0.671408	0.000798826	0.587425	0.00335336
AT3G06035	23.1126	43.8397	40.3794	0.728544	0.000265308	0.622541	0.00183737
AT3G06080	28.7958	14.3287	15.1366	-0.94137	6.45e-07	-0.878882	3.29e-06
AT3G06370	0.412579	1.06428	1.1363	0.785591	0.00335955	0.84082	0.00166092
AT3G06380	64.9357	43.2061	44.8865	-0.610683	6.22e-05	-0.565663	0.000205344
AT3G06840	10.0334	17.3703	16.9148	0.613751	0.00212604	0.578082	0.00379265
AT3G06850	105.265	58.0808	59.3899	-0.742295	0.00106628	-0.722298	0.00144962
AT3G06890	1.40706	4.82119	4.08676	1.05872	8.45e-05	0.887733	0.000993139
AT3G06930	11.6369	19.5366	17.8666	0.633455	4.47e-06	0.506525	0.000248466
AT3G07310	119.836	78.3872	74.8164	-0.616197	0.000364132	-0.681925	7.98e-05
AT3G07320	20.467	57.6041	56.5933	1.08091	5.84e-06	1.05647	9.43e-06
AT3G07360	60.9926	41.2129	39.7452	-0.606662	8.17e-07	-0.661981	7.39e-08
AT3G07390	148.358	236.53	253.855	0.585449	1.33e-09	0.677944	2.08e-12
AT3G07560	138.79	85.6325	90.4177	-0.703736	1.25e-05	-0.638761	7.24e-05
AT3G07770	20.2944	35.7867	34.911	0.694289	1.79e-06	0.655964	6.4e-06
AT3G07870	12.6761	4.18776	3.84494	-1.30616	1.53e-08	-1.40241	1.26e-09
AT3G07960	1.99738	3.37724	2.99874	0.592463	0.00247994	0.440127	0.0249772
AT3G07990	1.68194	4.31381	3.76504	0.948006	0.000115821	0.793966	0.00126177
AT3G08770	1093.17	2098.3	2076.9	0.678743	0.00360056	0.663028	0.0044579
AT3G08900	9.65625	14.6663	16.7368	0.474516	0.00776991	0.637878	0.000326982
AT3G08940	188.363	117.644	109.631	-0.689031	7.09e-06	-0.789434	2.68e-07
AT3G09440	63.4425	108.678	121.595	0.606763	0.00209888	0.741272	0.00017094
AT3G09450	1.10715	0.257375	0.264575	-1.12688	4.97e-05	-1.11686	5.77e-05
AT3G09600	26.8014	16.2027	19.3502	-0.665002	0.00156821	-0.459397	0.02862
AT3G09660	1.61962	2.38173	3.04835	0.413606	0.0348856	0.720512	0.000186906
AT3G09700	14.654	22.161	24.5104	0.486143	0.00109046	0.615291	3.14e-05
AT3G09730	3.16486	5.81084	5.17605	0.617818	0.00856813	0.481432	0.0407405
AT3G09790	4.63716	2.38075	2.4146	-0.855593	6.18e-05	-0.846638	7.1e-05
AT3G09920	4.53709	3.23049	2.76561	-0.495875	0.00639408	-0.695593	0.000140931
AT3G10020	652.581	391.872	349.673	-0.651597	0.00351629	-0.787261	0.000421724
AT3G10030	52.6997	30.07	30.6173	-0.778103	2.46e-05	-0.761403	3.64e-05
AT3G10110	2.84013	5.5156	4.86911	0.68315	0.00367552	0.52981	0.0245978
AT3G10113	8.07526	3.68109	5.1126	-0.951525	2.38e-05	-0.601777	0.00680333
AT3G10200	1.92471	4.05931	3.61659	0.829918	0.00010006	0.684893	0.00135715
AT3G10300	21.8409	33.3813	35.8674	0.510066	0.000111296	0.60158	4.92e-06
AT3G10405	27.4553	20.4379	18.048	-0.458609	0.00283522	-0.626127	4.83e-05
AT3G10420	22.8742	15.2619	15.8082	-0.621448	3.86e-07	-0.578608	2.15e-06
AT3G10450	6.41364	3.27361	3.73308	-0.763239	0.0019977	-0.635498	0.00989242
AT3G10530	9.06052	16.0317	15.2483	0.713321	4.02e-09	0.636579	1.54e-07
AT3G10570	47.8121	24.8934	22.5847	-0.924508	1.28e-09	-1.05714	4.11e-12
AT3G10572	17.5886	10.822	11.0726	-0.661443	0.000993866	-0.640108	0.00142025
AT3G10610	49.064	86.2695	82.9613	0.666936	0.00010533	0.611934	0.000373229
AT3G10690	16.6152	28.6976	28.5662	0.651901	6.02e-05	0.641093	7.92e-05
AT3G10770	137.413	85.8054	88.8458	-0.65731	0.000550208	-0.619537	0.00112503
AT3G10880	3.48169	5.91035	5.89899	0.599262	0.00183561	0.592794	0.00201175
AT3G10910	1.19015	3.37242	3.43944	1.07362	5.83e-06	1.09038	3.91e-06
AT3G10912	1.19015	3.37242	3.43944	1.07362	5.83e-06	1.09038	3.91e-06
AT3G10985	178.171	116.017	111.428	-0.615545	0.000478513	-0.672614	0.000135428
AT3G11000	4.09344	6.30671	6.97871	0.478162	0.0109589	0.60054	0.00134242
AT3G11010	0.982719	0.671385	0.490843	-0.434523	0.0929233	-0.72422	0.00536169
AT3G11090	14.5942	9.63794	11.7935	-0.587642	0.00107995	-0.345751	0.0504149
AT3G11110	2.99313	0.452301	0.326988	-1.06042	9.74e-05	-1.15007	2.35e-05
AT3G11250	48.3718	75.3367	79.5661	0.518922	0.00116664	0.586094	0.000242723
AT3G11280	12.7472	4.72534	5.55843	-1.36413	3.69e-17	-1.16765	2.29e-13
AT3G11550	4.18159	1.22024	1.25616	-0.948831	0.00065805	-0.937387	0.000764612
AT3G11930	59.8433	20.1673	21.0751	-0.758092	0.00645768	-0.736456	0.00814884
AT3G12060	2.07292	3.42645	3.90807	0.516946	0.021498	0.670204	0.00272344
AT3G12145	510.182	962.17	1023.54	0.749164	2.93e-05	0.82332	4.37e-06
AT3G12170	5.74741	10.8794	11.1233	0.629113	0.00995017	0.649041	0.00778667
AT3G12220	2.99316	0.735862	0.759732	-1.23024	7.81e-06	-1.21587	9.83e-06
AT3G12320	40.9154	10.4188	10.4273	-1.41425	4.4e-08	-1.41808	4.02e-08
AT3G12345	114.267	71.7561	73.1867	-0.701367	6.06e-08	-0.680846	1.4e-07
AT3G12360	64.0479	44.1012	43.2489	-0.572242	6.75e-05	-0.604174	2.57e-05
AT3G12730	4.65473	3.08596	2.71198	-0.522844	0.0226274	-0.661511	0.00401821
AT3G12770	2.10503	3.89848	4.05998	0.684044	0.000758178	0.726219	0.000335247
AT3G12820	1.32613	2.71014	3.17516	0.612663	0.0192367	0.779248	0.00277541
AT3G12965	149.839	262.435	203.936	0.59571	0.0078598	0.299608	0.181455
AT3G12970	4.7773	8.23459	8.9968	0.626031	0.000511273	0.733689	4.26e-05
AT3G13160	17.7032	28.8369	29.8292	0.600162	1.82e-06	0.639601	3.41e-07
AT3G13360	37.7905	25.0104	25.2921	-0.634959	1.58e-07	-0.624475	2.38e-07
AT3G13450	176.916	70.0669	71.2639	-0.852901	0.00176979	-0.84335	0.0019922
AT3G13700	10.9341	7.49494	8.29099	-0.585216	7.23e-06	-0.45385	0.000440778
AT3G13710	10.5504	7.22103	8.03466	-0.586008	1.04e-05	-0.447189	0.000677956
AT3G13720	25.9128	13.2422	15.3554	-0.933948	4.19e-08	-0.751901	8.68e-06
AT3G13730	1.11573	0.317425	0.446753	-1.10338	5.43e-05	-0.870741	0.0013722
AT3G13740	26.9468	18.0204	19.6009	-0.593271	0.000342369	-0.490513	0.00296782
AT3G13750	222.009	65.1955	65.1502	-1.48901	2.04e-11	-1.49494	1.7e-11
AT3G13790	4.53354	1.5009	1.79546	-1.02485	0.000143123	-0.886969	0.000983031
AT3G13860	13.089	22.3861	20.416	0.656878	3.71e-06	0.526672	0.000210877
AT3G13940	10.4603	16.2082	20.1784	0.495942	0.00541212	0.772577	1.34e-05
AT3G14020	1.85212	0.845366	1.26684	-0.747554	0.00571341	-0.40671	0.129878
AT3G14060	40.6136	10.6487	10.972	-1.51422	2.88e-10	-1.49107	5.1e-10
AT3G14370	0.292847	1.80201	1.30507	1.47503	4.53e-08	1.13456	2.79e-05
AT3G14415	151.789	91.0625	90.4923	-0.757293	2.66e-08	-0.771979	1.41e-08
AT3G14420	264.134	140.182	144.985	-0.901201	1.45e-08	-0.862887	5.71e-08
AT3G14580	1.44345	2.7735	2.35889	0.656308	0.00722142	0.471086	0.0547075
AT3G14620	2.74629	1.13123	1.01919	-0.844253	0.00172989	-0.931709	0.000546623
AT3G14660	30.873	17.8773	19.9472	-0.825709	2.84e-13	-0.680866	1.37e-09
AT3G14690	45.5411	27.8801	29.2237	-0.718279	3.18e-06	-0.662602	1.68e-05
AT3G14730	2.15579	3.95632	3.38773	0.701613	0.000159133	0.495323	0.00807903
AT3G14740	3.87098	8.9068	8.89057	0.871187	0.00019385	0.863417	0.000219153
AT3G14790	11.6182	18.9553	19.6923	0.570989	0.0010478	0.61567	0.000404323
AT3G14810	7.03414	3.59244	4.09841	-0.956276	6.73e-11	-0.789997	4.81e-08
AT3G14890	11.403	19.7459	20.2445	0.632079	0.000687837	0.658871	0.000399344
AT3G14900	11.7653	19.6548	20.2865	0.604388	0.000288251	0.639886	0.000121527
AT3G14990	176.609	78.7055	85.9661	-1.04193	3.54e-07	-0.941639	4.16e-06
AT3G15000	191.528	336.895	347.672	0.696366	3.56e-07	0.733645	8.13e-08
AT3G15140	7.35959	12.6179	12.0865	0.627836	0.000377279	0.566304	0.00134023
AT3G15270	119.979	76.2444	69.3551	-0.632363	0.00103152	-0.755049	8.95e-05
AT3G15353	649.917	360.808	394.419	-0.879655	1.55e-15	-0.762486	4.6e-12
AT3G15356	5.57335	1.3209	1.76865	-0.795191	0.00356071	-0.679039	0.0128641
AT3G15440	8.13404	3.43894	2.69246	-0.805904	0.00308118	-0.986115	0.000298162
AT3G15450	3491.72	1847.13	1769.7	-0.755334	0.00158689	-0.806563	0.000744856
AT3G15460	87.1781	57.8969	51.9587	-0.509255	0.0328147	-0.630766	0.00820817
AT3G15620	17.4306	9.31806	9.39994	-0.847266	1.11e-05	-0.8418	1.24e-05
AT3G15680	32.192	60.8355	61.548	0.739021	9.43e-05	0.748468	7.61e-05
AT3G15720	1.3746	2.90694	3.2752	0.667688	0.0113949	0.783461	0.00293486
AT3G15780	26.3555	16.0735	14.7901	-0.649927	0.0023731	-0.747932	0.000474096
AT3G15820	62.5141	41.2629	43.4207	-0.63979	1.06e-07	-0.57621	1.58e-06
AT3G15840	35.2388	21.8971	21.0172	-0.688264	2.38e-05	-0.748569	4.29e-06
AT3G15850	136.92	84.555	85.4996	-0.674025	0.000275391	-0.665733	0.000326468
AT3G15990	0.647135	1.09222	1.30697	0.466205	0.0698374	0.659456	0.00987031
AT3G16120	12.2945	6.82638	7.3802	-0.654388	0.0091117	-0.580834	0.0204099
AT3G16150	3.21376	6.65686	7.25981	0.830059	2.65e-05	0.933622	2.02e-06
AT3G16400	8.78912	14.0736	17.4134	0.513608	0.0125405	0.767919	0.000183141
AT3G16410	4.21895	7.45415	9.81446	0.641246	0.00118184	0.979232	6.25e-07
AT3G16470	30.4142	52.923	60.2474	0.676801	1.75e-06	0.84611	2.16e-09
AT3G16570	108.376	64.0294	66.0039	-0.728043	8.31e-05	-0.69572	0.000167868
AT3G16650	4.19528	6.98767	6.63685	0.601555	0.000263968	0.529608	0.00132241
AT3G16800	0.474176	0.156899	0.147307	-0.681406	0.0131124	-0.70964	0.00984387
AT3G16850	35.5012	19.1075	19.2139	-0.88259	1.69e-08	-0.881942	1.68e-08
AT3G16860	1.44021	2.60984	2.99096	0.680443	0.000305904	0.855718	4.31e-06
AT3G16870	15.9269	27.4993	25.0571	0.634223	0.000558924	0.510338	0.00553634
AT3G16980	16.1611	26.9995	25.8857	0.590777	0.00102313	0.533424	0.00301944
AT3G17010	15.7333	25.6646	34.3324	0.472296	0.0502283	0.790895	0.00102741
AT3G17070	6.78708	4.86768	3.72482	-0.426851	0.0669148	-0.718992	0.00213308
AT3G17100	54.8158	25.2914	25.1506	-1.01128	4.47e-07	-1.02454	3.13e-07
AT3G17340	5.74186	11.2541	11.0698	0.752494	0.000308855	0.727467	0.000485786
AT3G17350	11.748	20.4403	20.6582	0.616439	0.002131	0.623859	0.00186423
AT3G17380	2.57471	1.56017	1.43362	-0.59539	0.013917	-0.683551	0.00479167
AT3G17390	94.2443	161.217	170.402	0.639486	0.000130822	0.706798	2.35e-05
AT3G17410	60.6774	33.7627	36.2368	-0.828205	1.1e-06	-0.743131	1.2e-05
AT3G17580	13.4814	7.6301	7.30448	-0.767009	7.24e-05	-0.821252	2.12e-05
AT3G17640	5.06874	9.5486	9.2746	0.721538	0.000297241	0.680761	0.000637569
AT3G17830	3.38711	6.08328	5.72028	0.676706	0.000260934	0.589719	0.00147456
AT3G17998	19.503	67.4846	66.1228	1.24086	6.09e-07	1.21581	1.02e-06
AT3G18000	19.4928	67.4493	66.0883	1.24086	6.09e-07	1.21581	1.02e-06
AT3G18050	121.519	69.3143	77.3492	-0.81178	2.64e-07	-0.673777	1.89e-05
AT3G18550	4.14575	1.57287	1.97143	-1.0451	3.3e-05	-0.834266	0.000860207
AT3G18580	9.94736	15.6377	16.8425	0.525771	0.00148003	0.616714	0.000176338
AT3G18773	6.82459	3.45014	3.51908	-0.90946	2.87e-06	-0.901102	3.23e-06
AT3G18780	184.98	126.339	130.641	-0.59712	8.79e-08	-0.557089	5.91e-07
AT3G18960	68.8384	41.9815	42.1677	-0.734378	3.1e-07	-0.734138	3.02e-07
AT3G19000	6.41016	4.24013	3.88771	-0.531483	0.0178969	-0.629932	0.00504437
AT3G19270	1.0842	0.503364	0.748557	-0.716625	0.00793235	-0.391513	0.14348
AT3G19590	16.7768	28.1992	29.3139	0.587002	0.00267816	0.63014	0.00125786
AT3G19800	53.4338	31.1875	29.4707	-0.755363	2.06e-05	-0.832671	2.69e-06
AT3G19860	42.3657	24.2044	24.7528	-0.763386	8.41e-05	-0.740646	0.000134652
AT3G20015	9.78304	16.6319	19.9789	0.625504	0.00017835	0.859002	2.37e-07
AT3G20250	33.5607	21.2544	20.9787	-0.656246	0.000155031	-0.678654	9.12e-05
AT3G20300	5.14735	2.46525	2.5478	-0.85724	0.000343193	-0.825509	0.000551002
AT3G20340	35.2715	13.4661	15.6792	-0.983712	0.000187116	-0.849949	0.00123629
AT3G20395	1.28547	4.56252	2.18957	0.776281	0.00481941	0.267434	0.33079
AT3G20440	1.71586	3.42458	3.08801	0.681615	0.00591636	0.5638	0.0228684
AT3G20470	24.3041	64.3037	66.1687	0.970462	8.96e-05	0.99721	5.68e-05
AT3G20670	104.264	254.412	241.337	0.93623	7.29e-05	0.872797	0.000217298
AT3G20960	2.10921	1.11466	1.14306	-0.697888	0.00671538	-0.678467	0.00826179
AT3G21090	17.7072	7.8639	8.08405	-1.06074	1.43e-07	-1.03316	2.9e-07
AT3G21260	1.65122	0.236124	0.879852	-1.05908	0.000133702	-0.496579	0.0744113
AT3G21560	12.5273	39.2039	44.555	1.30503	4.8e-10	1.45681	3.55e-12
AT3G21620	2.04997	2.78286	3.56302	0.321433	0.0921955	0.629422	0.000821669
AT3G21670	15.2323	4.22162	5.78672	-1.46361	6.31e-10	-1.14089	1.33e-06
AT3G21720	3.03492	1.26382	1.78673	-0.748356	0.00625792	-0.493097	0.0712668
AT3G21790	11.3339	6.51587	7.00947	-0.727898	0.0004097	-0.648933	0.00157976
AT3G21870	48.4982	15.4699	15.0224	-1.41118	6.89e-11	-1.44917	2.07e-11
AT3G22060	19.0327	11.109	11.7623	-0.749179	3.24e-05	-0.68487	0.000136805
AT3G22120	615.523	1154.61	1091.26	0.783281	2.76e-09	0.70004	1.08e-07
AT3G22121	768.729	1457.71	1364.78	0.79183	1.29e-08	0.696366	5.7e-07
AT3G22310	19.1031	34.0072	33.3181	0.637443	0.00212683	0.60759	0.00340765
AT3G22540	1.03445	4.65566	3.91226	0.780947	0.00413156	0.660199	0.0153014
AT3G22550	31.7357	54.0815	49.8656	0.618939	0.000525448	0.511105	0.00420069
AT3G22640	27.2507	1.31927	1.80628	-0.806754	0.000533444	-0.783405	0.000771224
AT3G22750	17.8467	6.46808	6.23034	-1.28531	7.44e-10	-1.33599	1.55e-10
AT3G22820	3.37646	1.65994	1.73861	-0.723383	0.0059387	-0.696101	0.00791601
AT3G22840	9.32941	37.0616	36.6499	0.836132	0.00259686	0.827122	0.00288872
AT3G23010	1.36747	0.337918	0.65933	-1.24667	3.38e-06	-0.760583	0.004047
AT3G23030	20.7282	13.0467	13.731	-0.653687	0.000331161	-0.598186	0.00098293
AT3G23050	9.54383	3.80868	4.01392	-1.11987	3.77e-07	-1.06762	1.2e-06
AT3G23080	13.023	8.39688	7.70059	-0.63251	0.000246236	-0.747938	1.5e-05
AT3G23110	1.65914	0.957723	0.914102	-0.671857	0.00437649	-0.725926	0.00206571
AT3G23120	8.638	3.56643	3.98433	-1.13461	2.54e-08	-1.01055	6.23e-07
AT3G23255	12.3784	7.57253	8.87652	-0.701538	3.68e-05	-0.502937	0.00267684
AT3G23370	0.852447	1.57498	1.68552	0.59456	0.0169491	0.663602	0.00752931
AT3G23410	11.2145	6.75176	6.08799	-0.702551	0.00011307	-0.837152	4.36e-06
AT3G23430	7.22545	1.92946	2.34629	-1.1708	1.84e-05	-1.02848	0.000166951
AT3G23760	47.6405	30.2525	29.0022	-0.666463	2.46e-05	-0.72618	4.28e-06
AT3G23880	29.4898	12.9383	14.5061	-1.08105	4.08e-08	-0.948075	1.39e-06
AT3G23930	3.44731	1.79015	1.68132	-0.702568	0.0061307	-0.76501	0.00283938
AT3G24310	0.516865	1.71379	1.49837	0.813782	0.00346868	0.6902	0.0131826
AT3G24495	4.03428	7.41728	7.77568	0.684178	0.000701775	0.737184	0.000256764
AT3G24740	41.1485	26.3131	27.5889	-0.671256	2.42e-06	-0.61363	1.58e-05
AT3G25070	66.2291	41.8687	42.6067	-0.680052	3.02e-06	-0.661012	5.52e-06
AT3G25110	5.38565	10.3095	10.0255	0.71619	0.000793983	0.67705	0.00151161
AT3G25180	0.573719	1.01086	1.36832	0.453268	0.0925849	0.751514	0.00502996
AT3G25190	7.67819	2.75286	2.71902	-0.936655	0.000574185	-0.949786	0.000477716
AT3G25620	4.20292	2.24809	2.33518	-0.6963	0.0056451	-0.663334	0.00831426
AT3G25690	43.9645	26.9628	26.2135	-0.721673	5.12e-07	-0.765567	9.94e-08
AT3G25780	2.80975	5.87006	6.64558	0.6613	0.0121686	0.783464	0.00293439
AT3G25905	3.33524	6.74455	7.43275	0.622095	0.0180203	0.714585	0.00649461
AT3G25970	1.6847	2.73197	3.00444	0.511288	0.0165445	0.620061	0.00346138
AT3G26140	1.62326	3.49776	2.78693	0.713396	0.00515905	0.477368	0.0618299
AT3G26170	3.6467	1.47249	1.64791	-1.0246	2.34e-05	-0.921331	0.000132049
AT3G26180	7.29767	3.12148	3.43961	-1.08431	1.09e-07	-0.978484	1.42e-06
AT3G26210	7.3365	3.29312	3.06978	-1.01733	1.34e-06	-1.10368	1.6e-07
AT3G26280	0.611351	0.12602	0.119238	-0.72664	0.00442781	-0.743871	0.00361899
AT3G26510	152.069	77.1898	83.9099	-0.823001	0.000458904	-0.736467	0.00171497
AT3G26520	899.097	579.423	644.721	-0.629235	0.000495406	-0.499741	0.00566366
AT3G26580	68.5438	46.4407	46.4173	-0.578442	0.000318883	-0.585505	0.000267295
AT3G26650	825.439	495.109	486.005	-0.751093	4.15e-07	-0.781462	1.39e-07
AT3G26890	30.0414	20.3151	19.3964	-0.575257	0.000734956	-0.64009	0.000172209
AT3G26900	20.5532	11.6814	11.5631	-0.820298	5.36e-08	-0.840696	2.36e-08
AT3G27025	12.6903	4.37341	5.04394	-1.30111	3.33e-09	-1.1544	1.3e-07
AT3G27060	27.6463	69.1578	73.143	0.917573	0.000205207	0.974472	8.04e-05
AT3G27220	7.86094	19.8139	13.5951	0.857554	0.000992846	0.475642	0.0680052
AT3G27360	70.6723	164.069	157.027	0.793952	0.00202898	0.745736	0.00374872
AT3G27380	35.4032	61.8593	60.4287	0.625331	0.00198091	0.592424	0.00338478
AT3G27640	2.21008	4.47598	4.09977	0.719407	0.00253029	0.61685	0.00966017
AT3G27690	228.759	139.29	129.184	-0.725548	8.29e-07	-0.831382	1.64e-08
AT3G28080	4.20298	1.72609	2.09075	-1.0444	6.04e-06	-0.852178	0.000189445
AT3G28100	2.28801	0.753841	0.771117	-1.02274	0.000154183	-1.01822	0.000161885
AT3G28180	4.13752	1.94764	2.08243	-0.990369	3.07e-07	-0.915092	1.89e-06
AT3G28200	2.93978	6.04827	6.95752	0.693683	0.00584947	0.839109	0.000833204
AT3G28220	113.134	42.4406	49.206	-1.2876	1.24e-11	-1.11178	4.74e-09
AT3G28270	9.98886	0.822955	1.11589	-2.54155	5.96e-24	-2.3181	1.99e-20
AT3G28560	2.43737	6.51907	6.34166	1.00966	2.6e-05	0.974335	4.91e-05
AT3G28770	0.338853	0.205187	0.136959	-0.46275	0.0941736	-0.740346	0.00748794
AT3G29020	1.30097	2.65995	2.64522	0.672866	0.00763718	0.668266	0.00797018
AT3G29240	378.718	206.2	204.462	-0.803339	8.49e-05	-0.819078	6.14e-05
AT3G29330	7.57245	13.1672	9.68205	0.58881	0.00775488	0.223143	0.315693
AT3G29360	33.6148	51.1583	55.5831	0.484099	0.00453949	0.586175	0.000583868
AT3G29370	32.8714	13.5958	15.4119	-1.14729	5.39e-09	-1.00172	2.92e-07
AT3G29575	41.2368	22.7479	22.694	-0.783293	0.000168898	-0.791853	0.000142346
AT3G29590	0.0804332	0.406982	0.618989	0.4643	0.059514	0.689413	0.00544909
AT3G29650	0.104172	0.283248	0.305938	0.679811	0.0145196	0.75201	0.00681144
AT3G30460	7.42228	4.73618	5.50342	-0.598338	0.00413824	-0.431175	0.0361897
AT3G32415	0.173171	0.0355094	0.0205773	-0.610592	0.0106817	-0.698825	0.00345084
AT3G41768	693.004	388.897	441.648	-0.731642	0.00116059	-0.592279	0.00854511
AT3G41979	730.054	557.26	379.79	-0.34468	0.16936	-0.735951	0.00335215
AT3G42630	15.6396	10.0362	10.1176	-0.627978	0.000565102	-0.623434	0.000608267
AT3G42670	5.21316	9.48718	10.6149	0.70478	8.26e-05	0.843048	2.38e-06
AT3G43350	2.13893	5.38273	5.9095	0.901302	0.000359561	0.997945	7.68e-05
AT3G43710	2.73503	2.03365	1.55102	-0.381054	0.118026	-0.66407	0.0069038
AT3G43810	90.8627	163.997	160.607	0.667635	0.000846828	0.637073	0.00145028
AT3G43867	0.092718	0.249654	0.396989	0.644858	0.020481	1.06446	0.000125894
AT3G44010	60.3219	110.592	86.4627	0.701675	0.000167841	0.384613	0.0394903
AT3G44120	2.00962	0.789543	0.94658	-0.717431	0.00998982	-0.607588	0.0291079
AT3G44480	9.28416	5.49772	6.18802	-0.738619	2.67e-05	-0.5939	0.000702522
AT3G44630	6.07475	3.75017	3.97742	-0.68112	0.000136564	-0.612215	0.000585901
AT3G44820	3.29183	2.16501	2.45172	-0.59326	0.00157563	-0.443525	0.0169187
AT3G44860	2.62257	0.965883	0.742173	-0.875376	0.00152843	-1.05808	0.000129223
AT3G45240	27.9009	17.7041	19.4939	-0.671554	1.58e-05	-0.55116	0.000382385
AT3G45242	29.8566	19.4389	21.4357	-0.639709	2.68e-05	-0.516931	0.000666851
AT3G45300	22.3759	11.0011	10.7842	-0.749739	0.00411932	-0.772864	0.0031013
AT3G45410	1.35673	0.714181	0.882423	-0.702101	0.00639013	-0.511687	0.0451972
AT3G45930	84.6951	204.394	191.175	0.839881	0.00104043	0.767261	0.00273732
AT3G45940	0.588831	0.191023	0.180767	-0.970132	0.000442947	-1.00796	0.000261113
AT3G46130	0.99776	0.253617	0.0299739	-0.827224	0.00200384	-1.19489	6.6e-06
AT3G46600	48.0387	28.3693	27.9908	-0.70552	0.00051471	-0.727524	0.000341168
AT3G46770	5.25292	10.2645	9.29694	0.754737	0.000173213	0.628924	0.00178366
AT3G46780	171.859	114.085	111.056	-0.634073	1.26e-08	-0.67805	1.15e-09
AT3G46940	16.4135	40.2825	40.2178	0.74822	0.00589135	0.743505	0.00620879
AT3G47160	29.1092	20.166	19.2256	-0.533935	0.00296469	-0.600378	0.000834867
AT3G47250	14.3095	5.23368	5.72854	-1.20254	1.44e-07	-1.1092	1.17e-06
AT3G47295	84.6788	54.5593	51.3023	-0.647551	5.93e-05	-0.732283	5.65e-06
AT3G47340	320.036	63.6117	69.5912	-0.938574	0.000556631	-0.905286	0.000870105
AT3G47430	13.3634	6.65483	6.63847	-0.921821	2.78e-06	-0.931573	2.08e-06
AT3G47470	1482.7	809.069	786.561	-0.881674	6.65e-10	-0.926215	8.81e-11
AT3G47500	17.7795	6.07812	7.30476	-1.34631	1.58e-10	-1.13872	5.51e-08
AT3G47530	1.94793	3.28239	3.34798	0.579244	0.00346837	0.598108	0.00244911
AT3G47540	2.3578	4.53241	3.05083	0.665414	0.00484968	0.219824	0.356354
AT3G47560	9.91592	6.54391	6.70475	-0.610467	0.000175333	-0.583792	0.000306439
AT3G48080	1.69987	0.485899	0.634989	-1.14339	2.57e-05	-0.943568	0.000491335
AT3G48115	42.325	20.6872	26.4678	-0.903391	3.5e-05	-0.624476	0.004137
AT3G48200	27.5744	14.9998	15.4179	-0.877144	8.16e-09	-0.847043	2.51e-08
AT3G48310	5.87309	3.68462	4.15006	-0.608842	0.00450532	-0.477885	0.0250007
AT3G48350	0.758342	2.72692	2.64955	1.14191	1.3e-05	1.10654	2.37e-05
AT3G48390	19.6006	7.69438	7.48392	-0.958911	0.000253788	-0.988883	0.000161295
AT3G48425	6.04866	10.4971	9.94876	0.615481	0.00229011	0.543624	0.00707409
AT3G48530	106.339	58.4469	58.3897	-0.773848	0.00031408	-0.780903	0.000276244
AT3G48540	2.13059	4.4126	6.42866	0.675286	0.00731301	1.08875	1.24e-05
AT3G48550	4.86678	7.79803	9.73185	0.474526	0.0364273	0.728072	0.00120852
AT3G48740	26.8736	7.39338	7.50219	-1.50891	7.01e-11	-1.49975	8.82e-11
AT3G48830	1.02601	1.8071	1.75546	0.585734	0.00892047	0.545498	0.014792
AT3G49220	20.2109	32.3065	36.411	0.515116	0.0121297	0.655425	0.00140466
AT3G49270	4.20597	61.1769	49.4344	2.50561	1.31e-22	2.26831	8.34e-19
AT3G49660	7.34077	10.9306	12.7042	0.466789	0.000982355	0.66548	1.98e-06
AT3G49668	28.1254	48.3941	54.7882	0.588632	0.00586161	0.7331	0.000588941
AT3G49670	26.4095	45.9603	49.1535	0.669681	2.14e-05	0.753157	1.74e-06
AT3G49740	1.43278	2.47094	2.79054	0.570354	0.0113751	0.710588	0.00152435
AT3G49750	3.53562	7.38389	7.88352	0.806363	0.000178974	0.880447	4.05e-05
AT3G49950	0.0384697	0.437293	0.22993	0.729467	0.00259131	0.39287	0.101475
AT3G50170	0.672064	2.49988	2.48782	1.13192	2.58e-05	1.12237	2.99e-05
AT3G50330	2.09306	9.45441	9.14344	1.76465	8.31e-19	1.71585	7.01e-18
AT3G50470	11.7722	4.7329	4.55529	-1.04157	1.81e-05	-1.08123	8.49e-06
AT3G50480	1.0471	0.24012	0.124274	-0.969846	0.000351682	-1.17241	1.44e-05
AT3G50560	1.65224	0.524202	0.784446	-1.02892	0.00014778	-0.736436	0.00618497
AT3G50950	66.434	31.4953	32.259	-1.03798	6.19e-10	-1.01286	1.56e-09
AT3G51060	2.58261	6.68536	6.10662	1.14404	2.71e-10	1.02178	1.82e-08
AT3G51160	20.4513	38.8197	39.9289	0.778798	1.51e-06	0.810202	5.48e-07
AT3G51238	45.6459	76.7708	75.6633	0.592186	0.00143392	0.569834	0.00215691
AT3G51240	47.6193	80.6964	78.6224	0.609258	0.000656795	0.571929	0.00138141
AT3G51260	76.3192	130.269	124.183	0.601806	0.00246272	0.537858	0.00680722
AT3G51280	26.4826	47.4199	44.3029	0.618761	0.0059317	0.535747	0.0172061
AT3G51330	3.43524	1.56634	1.73517	-0.908106	0.000167386	-0.813482	0.000706551
AT3G51430	23.4745	14.5446	14.2309	-0.657439	0.000778224	-0.687243	0.000441038
AT3G51440	8.90112	5.50522	4.97772	-0.657473	0.000825355	-0.779741	7.57e-05
AT3G51450	10.8461	17.7617	18.902	0.548365	0.00607148	0.620624	0.00187103
AT3G51730	70.7293	45.6244	48.2849	-0.628331	0.00034464	-0.561131	0.00137688
AT3G51840	169.213	79.3016	78.6352	-0.916075	7.83e-05	-0.930174	6.06e-05
AT3G51890	26.2663	18.3745	17.038	-0.538324	0.000859579	-0.641241	7.31e-05
AT3G51920	14.3407	8.22524	8.69709	-0.785061	3.27e-06	-0.717971	1.76e-05
AT3G52070	25.6	17.7552	16.4552	-0.561441	6.36e-05	-0.665003	2.29e-06
AT3G52072	12.8235	9.46613	8.56419	-0.483361	0.000136081	-0.622929	1e-06
AT3G52105	104.673	56.0494	57.1773	-0.89067	2.12e-08	-0.869163	4.37e-08
AT3G52240	35.6991	21.6094	22.2264	-0.695443	0.000263788	-0.665456	0.000477677
AT3G52370	1.67966	2.64276	3.32143	0.462484	0.0397586	0.731837	0.000997454
AT3G52400	3.51507	1.8326	2.7168	-0.724068	0.00339837	-0.331647	0.174748
AT3G52430	10.0055	5.92829	6.37908	-0.720765	9.65e-05	-0.634114	0.00057238
AT3G52480	27.5336	13.3649	12.3399	-0.924958	1.34e-05	-1.02159	1.54e-06
AT3G52525	9.85419	17.5699	16.7091	0.646124	0.00100414	0.57795	0.00326071
AT3G52530	6.96174	3.972	4.1427	-0.667034	0.00558185	-0.63169	0.00854043
AT3G52630	11.7322	25.1728	24.7531	0.741757	0.00302946	0.720385	0.00397661
AT3G52740	1.40969	4.20753	4.64863	0.964239	0.000241267	1.06307	4.86e-05
AT3G52840	6.60934	2.4703	2.35457	-1.18226	1.49e-07	-1.23796	3.75e-08
AT3G52960	250.656	412.617	393.032	0.613245	6.7e-06	0.541626	6.98e-05
AT3G53190	18.6886	44.1784	43.9675	0.863341	0.000461983	0.854462	0.00052811
AT3G53210	10.2366	5.87161	5.51242	-0.746719	0.000180939	-0.82752	3.37e-05
AT3G53420	321.286	121.368	120.577	-1.2016	4.58e-08	-1.21505	3.23e-08
AT3G53650	25.1385	53.5089	49.2917	0.695131	0.00762617	0.608433	0.0195294
AT3G53680	2.28579	5.4361	5.36209	0.990584	1.3e-06	0.96795	2.22e-06
AT3G53720	4.39008	2.8883	2.70815	-0.565595	0.00603283	-0.646233	0.00171189
AT3G53880	5.80069	11.6275	10.7916	0.811214	1.73e-05	0.70961	0.000173131
AT3G53900	9.90194	20.9688	18.1837	0.790299	0.000683721	0.623517	0.00740819
AT3G53940	6.77611	12.3164	12.9786	0.740265	6.86e-08	0.804459	3.76e-09
AT3G53990	44.6179	29.1788	34.4473	-0.634747	2.19e-05	-0.421967	0.00455229
AT3G54050	86.0559	56.1207	54.3581	-0.57452	0.0054115	-0.618492	0.00274924
AT3G54180	9.85221	17.1492	18.9287	0.612941	0.00279892	0.72997	0.000361675
AT3G54366	55.2783	37.8031	43.46	-0.598021	1.66e-08	-0.412697	8.25e-05
AT3G54400	73.3788	131.736	139.757	0.67356	0.000395503	0.743101	9.24e-05
AT3G54450	0.636181	1.98697	1.52484	1.10944	9.01e-06	0.813738	0.00121438
AT3G54500	115.015	50.1594	54.8987	-0.951332	9.76e-05	-0.862219	0.000412839
AT3G54560	111.862	228.162	223.233	0.746034	0.00135746	0.717467	0.00206333
AT3G54710	3.05107	5.59222	5.61996	0.63564	0.00492359	0.636213	0.00484052
AT3G54750	7.29859	16.0387	16.2528	0.854993	0.000125027	0.866537	0.000100608
AT3G54770	0.405116	1.26815	1.09024	0.753416	0.00670813	0.60995	0.0282494
AT3G54880	45.4866	25.0627	26.5736	-0.698289	0.00391878	-0.64076	0.00809071
AT3G54890	1289.8	826.359	727.36	-0.6565	2.17e-05	-0.831676	7.45e-08
AT3G55120	39.1055	68.6128	70.3763	0.63038	0.00160804	0.65752	0.00099685
AT3G55240	11.0452	4.60475	5.18708	-0.832661	0.00196179	-0.738445	0.00598444
AT3G55290	16.6018	10.7033	12.0474	-0.634714	0.000156222	-0.488748	0.0033183
AT3G55560	8.96988	5.73371	6.62025	-0.610622	0.00207132	-0.443721	0.0243779
AT3G55630	11.9178	7.16256	7.83101	-0.668496	0.001147	-0.570778	0.00537395
AT3G55660	6.95532	12.7788	12.745	0.712137	8.51e-05	0.703539	0.000102283
AT3G55700	3.50924	2.10257	2.04099	-0.650648	0.00341663	-0.692892	0.00180358
AT3G55710	16.5274	5.80454	5.71868	-1.40906	5.76e-16	-1.43356	1.6e-16
AT3G55760	18.5211	32.3603	35.0944	0.628884	0.00170062	0.722509	0.000309558
AT3G55770	128.638	86.6238	92.907	-0.603664	2.08e-05	-0.515301	0.00027646
AT3G56060	7.58937	2.17676	1.6234	-1.28627	8.31e-07	-1.54276	3.64e-09
AT3G56100	8.04189	14.3555	14.8092	0.654836	0.00102044	0.688296	0.000549837
AT3G56140	59.2949	28.6662	29.9016	-0.880208	0.000142065	-0.839287	0.000285362
AT3G56260	10.4645	6.83049	6.26595	-0.575312	0.00418243	-0.681581	0.000702761
AT3G56330	3.23609	6.7843	7.27799	0.807248	0.000202439	0.888657	4.09e-05
AT3G56400	143.719	76.8316	83.3244	-0.831899	2.97e-05	-0.738119	0.000210211
AT3G56870	3.10183	6.12488	5.84265	0.768801	0.000150414	0.705911	0.000500753
AT3G57200	1.06083	2.12337	1.8846	0.73184	0.00133265	0.587251	0.0102545
AT3G57300	45.582	27.1556	27.7784	-0.725049	8.33e-05	-0.702106	0.000138509
AT3G57700	3.91535	2.00239	2.31635	-0.741798	0.00312934	-0.602609	0.0157829
AT3G57920	15.2808	26.6778	28.8847	0.629104	0.00116985	0.723734	0.000184888
AT3G58070	0.206539	1.08003	1.17582	0.938042	0.000680739	1.0071	0.000267387
AT3G58120	8.71414	4.29622	5.36098	-0.919132	4.09e-06	-0.664765	0.000764142
AT3G58350	1.61393	0.704851	0.677912	-0.757987	0.0053661	-0.795067	0.00347863
AT3G58490	31.1894	19.8864	21.8087	-0.659922	3.08e-05	-0.544553	0.000562637
AT3G58520	3.07586	5.24713	5.49458	0.591175	0.00372506	0.642346	0.00156962
AT3G58640	27.5297	16.564	17.2328	-0.741362	1.53e-06	-0.695113	6.43e-06
AT3G58720	4.55691	2.9935	2.94071	-0.560866	0.00853947	-0.585786	0.00587852
AT3G58770	2.58193	4.57034	5.57079	0.60332	0.006252	0.833542	0.000149713
AT3G58780	4.01238	8.5845	9.50756	0.88172	3.93e-06	1.00587	1.27e-07
AT3G59060	8.48626	1.59267	1.67201	-1.40281	3.71e-07	-1.37605	6.13e-07
AT3G59220	0.976336	2.38877	2.34612	0.825852	0.00137718	0.806009	0.00177049
AT3G59580	1.95793	0.955317	0.92042	-0.89514	3.91e-05	-0.93212	1.79e-05
AT3G59720	0.326195	0.0838817	0.0699051	-0.760203	0.00523005	-0.81994	0.00259835
AT3G59750	0.663375	1.60173	1.24362	0.769751	0.00401464	0.51401	0.0553449
AT3G59890	8.27152	13.9369	13.2909	0.634003	1.3e-05	0.56439	0.000104389
AT3G59940	226.341	131.474	121.367	-0.661061	0.0053708	-0.753259	0.00151326
AT3G60160	5.65643	9.06076	9.67015	0.566526	8.54e-05	0.648792	6.48e-06
AT3G60300	108.299	63.6944	72.5091	-0.766769	1.65e-06	-0.603452	0.000159581
AT3G60470	0.851447	0.340911	0.330149	-0.763412	0.00602004	-0.780718	0.00496342
AT3G60530	114.914	70.7989	68.8024	-0.717236	1.02e-06	-0.761081	2.14e-07
AT3G60660	2.38776	4.75597	5.51053	0.719926	0.00140138	0.888794	7.26e-05
AT3G60690	6.9848	3.65423	3.47849	-0.815864	0.000202617	-0.87022	7.32e-05
AT3G60900	9.13168	24.7928	23.6346	0.957378	0.000186425	0.903891	0.000418689
AT3G61100	14.031	20.5793	24.0301	0.419	0.0273425	0.609582	0.00125191
AT3G61198	32.5685	8.49351	8.41604	-1.10507	7.03e-05	-1.11403	6.13e-05
AT3G61210	6.93594	1.38312	1.13239	-1.2135	1.32e-05	-1.32272	2.04e-06
AT3G61260	323.102	116.336	124.108	-1.30919	1.1e-10	-1.23742	1.06e-09
AT3G61330	0.342501	0.19099	0.119206	-0.47928	0.0852192	-0.74546	0.00738244
AT3G61420	25.0588	14.2681	14.848	-0.809651	4.79e-07	-0.764603	1.91e-06
AT3G61430	107.503	60.5884	61.3157	-0.846778	1.34e-10	-0.836285	2.19e-10
AT3G61470	834.395	537.444	512.695	-0.672467	2.5e-08	-0.743398	7.22e-10
AT3G61490	19.2808	35.1084	36.8226	0.720533	8.85e-06	0.77751	1.59e-06
AT3G61750	2.87825	3.73595	5.572	0.25543	0.21478	0.743633	0.000214119
AT3G61820	31.2028	57.6481	56.9831	0.69511	0.000583265	0.676117	0.000820916
AT3G61840	0.236843	1.43484	1.24325	0.895022	0.0010256	0.791289	0.00368517
AT3G61850	7.10629	3.23948	4.20246	-1.04198	4.75e-08	-0.730834	0.000105424
AT3G61890	37.3162	13.1899	14.0136	-1.25166	3.32e-08	-1.18952	1.48e-07
AT3G61920	0.815274	3.02894	3.27412	1.14406	1.44e-05	1.22518	3.18e-06
AT3G62410	83.5517	32.669	35.3461	-1.18766	1.23e-08	-1.10082	1.25e-07
AT3G62550	16.4266	9.29189	6.9176	-0.716073	0.00144217	-1.0464	3.64e-06
AT3G62610	0.732556	2.51268	2.3255	1.15988	5.33e-06	1.07159	2.64e-05
AT3G62650	141.019	46.7388	50.6773	-1.3631	4.34e-10	-1.27555	5.09e-09
AT3G62710	0.116297	0.416146	0.512621	0.647198	0.0184344	0.810268	0.00322733
AT3G62740	0.408758	1.65565	1.99006	1.08453	7.08e-05	1.27002	3.08e-06
AT3G62780	3.75709	1.85887	2.17174	-0.727295	0.00621696	-0.591287	0.0257087
AT3G62890	3.50011	5.672	5.86723	0.563058	0.000747198	0.598951	0.000314531
AT3G62950	13.8223	3.75032	4.17959	-1.16101	2.12e-05	-1.08715	6.78e-05
AT3G62980	168.37	109.459	110.391	-0.606065	0.00158659	-0.601447	0.00172137
AT3G63200	10.4315	16.1689	17.9173	0.504684	0.00316828	0.632785	0.000206066
AT3G63280	7.86893	5.05388	4.89112	-0.629934	0.000639762	-0.675674	0.000248183
AT3G63450	18.1721	29.6773	27.2508	0.619779	1.28e-11	0.495387	6.71e-08
AT3G63470	2.0033	3.19418	3.78077	0.49863	0.0168021	0.699213	0.000711629
AT3G63500	69.5393	45.2849	46.1917	-0.637424	4.54e-05	-0.617137	7.84e-05
AT3G63520	90.6966	60.119	62.0079	-0.638477	1.51e-08	-0.602005	9.14e-08
AT4G00020	3.6276	7.21416	6.52053	0.783623	9.66e-05	0.653441	0.001157
AT4G00165	23.58	11.1318	14.2289	-1.0363	7.41e-10	-0.736373	7.97e-06
AT4G00355	31.1176	20.7232	20.4407	-0.614355	2.35e-05	-0.638075	1.1e-05
AT4G00460	2.9192	4.97183	4.62412	0.599386	0.00229164	0.50718	0.00993031
AT4G00780	5.46064	1.64717	2.13022	-1.26683	4.87e-07	-1.03887	3.25e-05
AT4G00850	5.28513	8.75644	9.7476	0.593167	0.000361411	0.731146	8.95e-06
AT4G00910	0.180843	0.979976	0.912696	0.903158	0.00102888	0.850837	0.00198728
AT4G00950	10.5968	5.79128	5.79459	-0.874689	2.21e-09	-0.87824	1.54e-09
AT4G01026	35.5903	23.5579	22.311	-0.531639	0.0199223	-0.597367	0.00890814
AT4G01080	9.96692	19.3696	18.3133	0.700431	0.00231369	0.631928	0.00598414
AT4G01190	0.383648	0.774894	1.12759	0.429485	0.123039	0.739057	0.00789677
AT4G01240	0.397705	0.909654	1.17816	0.6332	0.0210823	0.873449	0.00141327
AT4G01250	7.25357	13.4488	12.9926	0.746713	1.76e-06	0.693792	8.9e-06
AT4G01270	2.69197	4.91533	4.67527	0.639646	0.00430306	0.575583	0.0101963
AT4G01330	60.2693	31.2135	33.3776	-0.84427	7.28e-05	-0.771517	0.000287178
AT4G01580	53.3364	35.7699	35.0598	-0.585559	0.000697994	-0.615428	0.00036383
AT4G01680	0.323181	0.928146	0.551971	0.770882	0.0055597	0.326135	0.241533
AT4G01950	0.341507	1.44745	1.74157	1.26817	1.29e-06	1.47695	1.41e-08
AT4G02005	5.01076	3.12516	3.01158	-0.615859	0.00432288	-0.662075	0.00214574
AT4G02420	12.9879	6.94856	7.62077	-0.880128	6.69e-08	-0.764647	2.38e-06
AT4G02520	212.71	40.041	40.1253	-1.42157	2.58e-07	-1.42364	2.48e-07
AT4G02750	2.58976	4.14784	4.53349	0.519322	0.00848998	0.621104	0.00156787
AT4G02930	29.0042	51.7252	53.2275	0.670584	0.000290716	0.702189	0.000147337
AT4G03030	62.8937	39.2375	39.7043	-0.693044	8.02e-06	-0.682945	1.07e-05
AT4G03100	13.8151	24.0964	21.7531	0.587721	0.00890149	0.464454	0.0387642
AT4G03190	50.7425	33.8575	33.622	-0.620727	1.38e-06	-0.636017	7.42e-07
AT4G03200	34.4542	24.2851	23.473	-0.545836	4.01e-05	-0.597635	6.88e-06
AT4G03230	1.55583	2.92516	2.9092	0.704729	0.000605142	0.692487	0.000740693
AT4G03280	336.66	241.681	219.68	-0.5384	1.24e-10	-0.678548	5.38e-16
AT4G03510	18.1417	9.44364	8.53746	-0.791773	0.000857984	-0.904626	0.000140366
AT4G03560	25.4655	14.6306	15.5635	-0.794434	6.09e-07	-0.720372	5.86e-06
AT4G03965	1.06485	2.23569	2.79047	0.657367	0.0118538	0.892711	0.000574886
AT4G04020	31.8367	54.9644	55.8353	0.61417	0.00204314	0.629118	0.00157898
AT4G04040	18.4633	11.1957	11.5308	-0.736633	3.75e-07	-0.700524	1.25e-06
AT4G04190	2.80662	4.90016	4.42867	0.59881	0.00586317	0.468871	0.0314541
AT4G04402	77.0651	47.5289	43.7052	-0.682448	0.000194206	-0.793265	1.5e-05
AT4G04570	3.25089	0.629869	0.927688	-1.55251	3.91e-09	-1.25393	1.73e-06
AT4G04695	7.30567	4.7082	5.33958	-0.626394	0.00038086	-0.472508	0.00671087
AT4G04750	3.16383	2.37951	1.97305	-0.402261	0.0552159	-0.630172	0.00292241
AT4G04940	3.15776	5.55604	5.70069	0.654665	0.000300067	0.680441	0.000166732
AT4G05070	278.681	180.239	169.762	-0.602376	0.00239229	-0.681353	0.000593383
AT4G05150	77.502	47.2978	51.5547	-0.71929	8.48e-06	-0.612746	0.000146508
AT4G05390	16.5563	29.4481	26.803	0.679733	0.000126629	0.553219	0.0018218
AT4G06534	2.06811	0.865452	0.705533	-0.831949	0.00193232	-0.983901	0.000251767
AT4G06536	1.43722	0.322202	0.760223	-0.718933	0.00832265	-0.408609	0.13665
AT4G06622	0.307189	0.851372	0.964643	0.698245	0.012018	0.8192	0.00317623
AT4G08480	3.45022	2.15711	2.50039	-0.65706	0.000507481	-0.481401	0.0100199
AT4G08685	21.2994	50.0918	49.8284	0.899093	0.000120099	0.889653	0.000141097
AT4G09500	3.39924	5.13124	6.34067	0.460733	0.0111076	0.733559	4.16e-05
AT4G09760	2.07208	1.1734	1.25354	-0.655567	0.00888064	-0.602756	0.0157344
AT4G09830	126.644	82.5433	97.313	-0.635484	6.33e-05	-0.425067	0.0073551
AT4G09960	2.39935	5.4264	5.48662	0.905368	1.88e-05	0.91486	1.48e-05
AT4G10060	12.7279	8.22005	8.13544	-0.659368	6.96e-07	-0.68013	2.95e-07
AT4G10080	109.907	64.7884	63.639	-0.770895	2.85e-07	-0.801138	9.51e-08
AT4G10120	2.3412	1.09577	1.14505	-0.891317	0.000161464	-0.847491	0.000322093
AT4G10610	108.715	59.4573	63.4036	-0.776777	0.000340931	-0.70735	0.00110416
AT4G10620	7.71761	12.7598	12.77	0.608021	3.18e-05	0.603675	3.51e-05
AT4G10850	8.14425	15.0433	13.9608	0.682387	0.00106908	0.58817	0.00482041
AT4G10910	15.3805	5.40103	5.11782	-0.880023	0.00149033	-0.921444	0.000880442
AT4G10920	78.695	39.1217	36.4534	-0.808137	0.00105741	-0.886372	0.000328489
AT4G11000	4.15221	1.39891	1.32856	-1.20762	9.24e-07	-1.25955	3.04e-07
AT4G11140	2.32826	5.6504	5.14587	0.934031	6.36e-05	0.816743	0.000478694
AT4G11190	0.57201	3.00333	3.23037	0.856785	0.00165583	0.911811	0.000820524
AT4G11290	0.044562	1.84151	1.4357	1.16289	7.79e-06	0.989676	0.000139648
AT4G11320	40.322	116.48	141.212	0.632996	0.0226266	0.771661	0.00545172
AT4G11360	33.5141	18.3969	18.4322	-0.767505	0.000427776	-0.771011	0.000398825
AT4G11900	2.50498	0.948696	0.807628	-1.19962	3.4e-08	-1.37813	3.01e-10
AT4G12010	4.51109	2.89717	3.09485	-0.64304	0.000113167	-0.563326	0.000670526
AT4G12260	3.05708	1.37201	0.818089	-0.598927	0.0299503	-0.872562	0.0015352
AT4G12540	2.61661	4.83753	4.88048	0.649011	0.00370967	0.652178	0.00349234
AT4G12570	19.4445	12.9993	14.2527	-0.598335	0.000173447	-0.483505	0.00235956
AT4G12690	17.5605	7.3352	8.37727	-1.03978	7.72e-06	-0.900851	0.00010342
AT4G12870	0.439709	1.74777	1.34213	0.703732	0.00977977	0.526402	0.0530733
AT4G12970	26.6808	17.997	18.532	-0.589658	0.000101215	-0.557931	0.000212248
AT4G12990	6.37466	3.77003	4.15479	-0.634251	0.00697869	-0.538339	0.0209685
AT4G13160	13.0436	7.47956	8.90343	-0.783192	7.2e-06	-0.568448	0.000977269
AT4G13330	2.18586	2.89108	3.77184	0.271319	0.214268	0.588245	0.00626467
AT4G13530	79.5624	47.2235	44.9819	-0.711918	0.000263846	-0.77738	6.78e-05
AT4G13540	89.7172	69.2235	58.6189	-0.398341	0.029404	-0.613179	0.000809999
AT4G13830	43.4734	26.9719	24.4857	-0.652347	0.00102012	-0.77491	9.62e-05
AT4G13850	195.329	355.504	337.807	0.706238	6.17e-05	0.635807	0.000310272
AT4G13930	44.3325	73.1468	73.8672	0.617074	2.58e-06	0.625405	1.86e-06
AT4G14010	18.469	31.7991	31.6274	0.659682	6.96e-06	0.646664	1.01e-05
AT4G14040	39.9694	15.1725	16.2034	-1.16881	2.55e-07	-1.09982	1.22e-06
AT4G14103	1.19809	2.19476	2.35423	0.624188	0.00692037	0.701367	0.00228554
AT4G14120	2.55555	4.88981	5.0888	0.655732	0.00610652	0.698241	0.00344403
AT4G14301	3.44202	17.524	12.7474	1.73513	1.24e-13	1.34468	1.19e-08
AT4G14385	9.04495	5.84025	6.60831	-0.609522	0.00170806	-0.46108	0.0166602
AT4G14400	2.93912	0.523188	0.636859	-1.56197	8.62e-09	-1.43704	1.12e-07
AT4G14410	37.8598	26.3788	25.6004	-0.54613	0.00040121	-0.591709	0.00012524
AT4G14430	125.058	89.2307	84.5849	-0.516073	0.00115946	-0.591909	0.000194708
AT4G14480	3.02462	2.2416	1.43728	-0.396196	0.0821056	-0.870354	0.000175251
AT4G14550	0.640468	1.18724	1.4662	0.513711	0.0516937	0.715043	0.0064155
AT4G14690	7.39779	17.6511	16.9144	0.904985	0.000129806	0.852826	0.000310236
AT4G14730	5.39702	10.1126	10.5042	0.687877	0.00118262	0.734281	0.000518819
AT4G14750	8.42041	6.25654	5.53946	-0.43793	0.0116886	-0.598595	0.000598485
AT4G14790	2.40991	3.91885	4.19039	0.541714	0.00575516	0.620787	0.0014842
AT4G14800	42.6613	72.5713	65.6144	0.646928	9.56e-06	0.507155	0.00052486
AT4G14960	243.172	430.594	431.023	0.690805	1.48e-05	0.68728	1.64e-05
AT4G15160	8.0149	23.7765	25.6432	1.17728	2.57e-07	1.26098	3.32e-08
AT4G15200	0.360215	2.84665	2.39606	1.56786	9.17e-09	1.39746	3.08e-07
AT4G15210	6.79229	45.1582	44.1105	1.96239	8.05e-16	1.93173	2.23e-15
AT4G15260	2.19411	0.842451	0.820521	-1.00596	6.93e-05	-1.0366	4.04e-05
AT4G15430	9.76296	6.44155	7.54136	-0.586289	0.00173729	-0.39567	0.0337756
AT4G15480	6.81777	13.0791	13.4624	0.66453	0.00526391	0.69321	0.00358944
AT4G15540	22.5007	12.9691	14.2582	-0.807192	2.2e-08	-0.68778	1.56e-06
AT4G15545	156.779	98.6978	102.473	-0.681564	6.71e-06	-0.638077	2.47e-05
AT4G15550	16.9508	10.7867	10.1338	-0.656057	4.48e-05	-0.742174	3.94e-06
AT4G15620	43.7393	19.4174	18.2543	-1.12189	2.49e-11	-1.20488	7.85e-13
AT4G15630	24.8895	11.1035	10.9283	-1.14973	2.46e-15	-1.17318	5.44e-16
AT4G15760	9.70191	4.67971	5.21406	-0.877308	0.000147155	-0.763353	0.000928624
AT4G15790	20.8804	38.0155	36.6534	0.676582	0.000673953	0.627636	0.00160841
AT4G15830	22.6415	43.9396	42.0322	0.697424	0.00248838	0.642431	0.0053314
AT4G16120	9.50128	17.6147	17.1314	0.739835	1.23e-05	0.698053	3.68e-05
AT4G16130	48.4431	27.9716	27.9314	-0.651156	0.00712798	-0.658163	0.00653031
AT4G16190	184.505	105.544	115.51	-0.653699	0.00777859	-0.564293	0.021579
AT4G16230	0.269348	2.24995	1.58486	1.51267	3.88e-08	1.15715	2.77e-05
AT4G16330	31.9974	18.2389	18.2739	-0.754368	0.000214306	-0.757648	0.000199588
AT4G16447	40.3312	24.4619	28.6844	-0.716158	2.55e-05	-0.51604	0.00225015
AT4G16520	165.711	98.0555	93.5562	-0.756032	2.83e-06	-0.822415	3.51e-07
AT4G16560	1.56516	3.2464	2.49389	0.759226	0.00121252	0.449774	0.0568711
AT4G16563	7.78437	2.03138	2.41887	-1.0218	0.000244677	-0.919209	0.000968364
AT4G16590	8.03255	1.42134	1.29145	-1.46127	8.52e-08	-1.52687	2.19e-08
AT4G16670	15.8804	8.63022	6.966	-0.765514	0.000673219	-1.00917	7.68e-06
AT4G16680	8.72133	4.53072	4.48679	-0.701472	0.00706617	-0.715554	0.00599226
AT4G16690	152.918	78.5552	75.0316	-0.844494	0.000116325	-0.90296	3.78e-05
AT4G16780	5.67004	2.69199	3.17382	-0.921295	3.99e-05	-0.74805	0.000759234
AT4G16890	4.94406	3.20936	3.58544	-0.608507	0.0012656	-0.477514	0.011057
AT4G16920	10.8044	6.64482	6.92809	-0.698091	3.51e-05	-0.651918	0.000108392
AT4G16970	3.82273	7.00001	7.02837	0.682106	0.000672005	0.682323	0.000662489
AT4G16980	120.678	73.5694	77.3383	-0.695811	7.23e-05	-0.638581	0.000267642
AT4G16990	2.69045	1.94861	1.44727	-0.431465	0.0528288	-0.770149	0.000602707
AT4G17140	14.8686	9.59014	9.19132	-0.626027	0.000538474	-0.686216	0.000148475
AT4G17245	34.6089	13.8021	15.146	-1.01861	4.01e-05	-0.930856	0.000171853
AT4G17260	10.9033	23.902	23.1426	0.900819	6.82e-06	0.857054	1.86e-05
AT4G17460	7.7752	4.46585	4.90382	-0.671756	0.00432353	-0.571775	0.0148426
AT4G17670	4.2675	10.2022	10.0321	0.792723	0.00246238	0.773815	0.0031116
AT4G17680	3.044	5.45689	6.19332	0.640877	0.00207596	0.795585	0.00011848
AT4G17730	72.5332	47.809	50.3808	-0.635769	2.16e-06	-0.570303	2.08e-05
AT4G17770	9.19019	15.5013	15.9246	0.609259	0.000491251	0.639643	0.000250071
AT4G17840	21.4924	12.4833	12.2654	-0.735739	0.000188974	-0.76283	0.000107776
AT4G17870	57.431	36.8321	35.41	-0.651159	3.84e-05	-0.707285	7.73e-06
AT4G17970	2.05126	1.43229	1.16744	-0.448626	0.0542765	-0.666676	0.0045026
AT4G18140	13.0786	8.33643	8.55386	-0.643689	0.000282267	-0.614826	0.000510955
AT4G18440	5.79371	9.91137	9.80084	0.615561	0.00108462	0.597369	0.00150663
AT4G18470	2.24181	4.46752	4.28429	0.750801	0.000464047	0.69428	0.00120387
AT4G18740	5.05787	2.91982	3.7144	-0.705631	0.000998474	-0.443938	0.0349894
AT4G18750	1.43329	2.63069	2.7218	0.654983	0.00260898	0.690064	0.00147419
AT4G18760	10.1962	18.045	19.1441	0.666671	0.000237231	0.736786	4.69e-05
AT4G18890	13.2234	21.2386	21.7219	0.566908	0.000194569	0.590573	0.000100692
AT4G18910	34.4316	22.969	22.4095	-0.630195	4.65e-08	-0.66867	6.47e-09
AT4G18960	32.8661	64.4559	64.7601	0.880943	1.17e-24	0.882321	8.46e-25
AT4G18980	1.62993	0.412857	0.289539	-0.748051	0.00656548	-0.849479	0.0020124
AT4G19160	307.947	118.694	135.296	-1.08129	1.03e-05	-0.950473	0.000105876
AT4G19170	4.07738	1.10557	1.02054	-1.29069	1.1e-06	-1.35764	2.98e-07
AT4G19380	5.40717	2.30086	2.40597	-1.06088	6.41e-07	-1.01533	1.75e-06
AT4G19410	19.6976	13.4843	13.2116	-0.577798	3.85e-05	-0.611531	1.3e-05
AT4G19520	1.40981	0.48398	0.570819	-1.04546	8.38e-05	-0.915318	0.000560037
AT4G19530	2.5045	0.587767	0.583131	-1.56595	2.9e-10	-1.57892	1.96e-10
AT4G19830	23.9281	13.1025	13.6687	-0.854374	8.72e-08	-0.803621	4.27e-07
AT4G19840	21.7231	6.51223	6.60934	-1.36127	1.9e-08	-1.35144	2.34e-08
AT4G20110	1.09353	0.365696	0.46242	-0.855026	0.00211549	-0.712707	0.010377
AT4G20260	56.3559	20.2956	19.7214	-1.30035	2.6e-10	-1.33947	7.4e-11
AT4G20320	12.646	24.3171	27.101	0.709905	0.00123998	0.83271	0.000150548
AT4G20430	4.25668	9.819	8.47877	0.917197	3.15e-05	0.739071	0.00080358
AT4G20730	1.33342	2.63446	3.00228	0.766529	0.000125132	0.926242	2.97e-06
AT4G21270	8.74343	15.2473	14.8807	0.623488	0.00210786	0.588576	0.00369741
AT4G21445	31.2387	19.4114	20.9372	-0.693418	5.01e-06	-0.60101	6.85e-05
AT4G21450	118.683	78.6354	83.2709	-0.626111	7.05e-06	-0.554363	6.88e-05
AT4G21534	8.86603	5.38842	5.55805	-0.629909	0.00543294	-0.598493	0.00815322
AT4G21790	64.3525	42.3834	42.6733	-0.617656	0.00010083	-0.613975	0.000109912
AT4G21810	80.8808	55.8261	52.9792	-0.569917	4.09e-05	-0.645443	3.4e-06
AT4G21910	11.3877	17.765	20.6874	0.548379	7.47e-07	0.752852	7.7e-12
AT4G22010	36.7608	62.7512	66.0105	0.579809	0.00694945	0.635245	0.00309795
AT4G22160	16.494	9.09432	8.42073	-0.828769	1.8e-06	-0.933093	8.09e-08
AT4G22305	8.96169	4.02429	4.31275	-0.959807	4.01e-05	-0.883974	0.000147328
AT4G22320	2.04921	5.47782	4.07535	0.983739	6.48e-05	0.653676	0.00822872
AT4G22490	0.637416	4.2304	3.08395	0.964266	0.000338463	0.740451	0.00587288
AT4G22570	44.4235	73.7742	65.8215	0.596246	0.000473404	0.443594	0.00935292
AT4G22690	6.21523	3.09154	3.20006	-0.785735	0.00149058	-0.75632	0.00221089
AT4G22970	1.99857	3.63474	3.60011	0.684114	0.000340471	0.666529	0.000479042
AT4G22990	27.7691	18.6392	18.4911	-0.582368	0.000565002	-0.599002	0.000388307
AT4G23130	1.49567	0.665797	0.603101	-0.774731	0.00435204	-0.858159	0.00158956
AT4G23170	7.63621	4.81618	4.73127	-0.644299	0.000548984	-0.675557	0.000282405
AT4G23250	5.67159	4.10028	3.64657	-0.502888	0.000276169	-0.661562	1.97e-06
AT4G23410	4.47289	2.15748	2.87848	-0.777014	0.00246745	-0.504529	0.047931
AT4G23570	20.8751	15.9499	14.175	-0.429874	0.00371007	-0.590073	7.12e-05
AT4G23610	3.96391	1.62503	1.77258	-0.967197	0.000145052	-0.883798	0.000481778
AT4G23670	242.048	456.685	422.443	0.722417	0.000303468	0.621491	0.00188625
AT4G23780	0.240731	1.0472	1.39202	0.52439	0.0464009	0.698352	0.00835389
AT4G23790	6.18643	13.8952	12.9669	0.918184	9.11e-06	0.828541	6.26e-05
AT4G23800	137.332	241.553	242.863	0.635831	0.00160751	0.637479	0.00156237
AT4G23870	91.3482	39.8222	46.106	-1.17415	5.52e-15	-0.986373	4.31e-11
AT4G23880	14.6614	6.77277	8.0875	-1.00551	5.28e-07	-0.800916	5.38e-05
AT4G23890	93.0027	54.5249	49.7437	-0.805244	1.69e-11	-0.935144	5.92e-15
AT4G24050	59.137	29.0862	30.617	-0.915616	1.23e-05	-0.860349	3.95e-05
AT4G24140	17.6648	3.4867	3.28624	-2.0256	7.02e-24	-2.09294	2.22e-25
AT4G24230	75.916	34.3785	34.9109	-0.878366	0.000445921	-0.868474	0.00051658
AT4G24240	16.7812	30.7058	32.5882	0.734913	2.4e-06	0.808093	2.05e-07
AT4G24700	5.75533	3.19522	3.32608	-0.724288	0.00137068	-0.689213	0.00219106
AT4G24710	2.47778	4.93651	4.60432	0.679142	0.00578399	0.599781	0.0148163
AT4G24780	25.1949	50.2207	48.2021	0.740453	0.00092807	0.68784	0.0020964
AT4G24990	26.2279	17.6863	17.3375	-0.567448	0.00161885	-0.596896	0.000904841
AT4G25080	251.536	186.211	174.407	-0.493344	1.73e-07	-0.590872	3.91e-10
AT4G25100	10.5089	38.8239	32.0724	0.702045	0.00997018	0.570474	0.0362633
AT4G25170	88.9225	51.7829	59.1948	-0.760404	1.33e-05	-0.596014	0.000631217
AT4G25240	5.65081	12.4541	13.2857	0.816859	0.000583136	0.885771	0.000190378
AT4G25340	27.8071	47.4669	42.7952	0.637392	0.000102668	0.496262	0.00250555
AT4G25480	2.0448	3.77701	5.93963	0.498336	0.0621859	0.933968	0.000446549
AT4G25580	1.7985	0.49132	0.639694	-0.740767	0.00665193	-0.632142	0.0206644
AT4G25630	36.7706	80.588	82.1742	0.871235	4.51e-05	0.890925	3.01e-05
AT4G25690	29.4978	17.5064	19.4111	-0.733891	3.17e-05	-0.608151	0.000548051
AT4G25692	29.5164	17.5174	19.4234	-0.733891	3.17e-05	-0.608151	0.000548051
AT4G25910	36.3888	23.5306	23.7875	-0.630607	0.000292709	-0.621906	0.000349137
AT4G25940	8.14888	4.06592	3.85345	-0.949574	1.34e-07	-1.02228	1.38e-08
AT4G26060	6.82742	3.74537	4.44368	-0.774484	0.000235903	-0.588524	0.00462003
AT4G26070	13.8874	6.03668	6.25248	-1.10195	1.07e-08	-1.06365	3.1e-08
AT4G26095	14.7648	9.72564	11.0783	-0.615181	0.000142692	-0.451521	0.00508653
AT4G26150	1.56546	4.67688	3.67531	1.12963	2.43e-06	0.848336	0.000424641
AT4G26290	6.34816	1.1865	2.38459	-0.887056	0.00115409	-0.632542	0.021004
AT4G26400	73.42	42.1857	44.2885	-0.762794	4.68e-05	-0.707489	0.000158186
AT4G26530	119.78	31.6868	35.3296	-1.53481	5.48e-11	-1.42517	1.12e-09
AT4G26660	10.8233	19.2354	19.2505	0.640063	0.00196013	0.636275	0.00207935
AT4G26780	6.08523	11.8639	12.1867	0.77695	4.81e-05	0.805183	2.45e-05
AT4G26960	9.05428	17.8091	15.6541	0.780807	4.83e-05	0.613028	0.00146629
AT4G27010	2.21223	3.70488	3.57614	0.628454	1.06e-05	0.573001	5.9e-05
AT4G27250	2.28167	1.04046	1.01943	-0.764402	0.00434077	-0.77581	0.00375945
AT4G27300	2.39529	0.966927	1.13764	-1.07627	2.82e-06	-0.907427	6.6e-05
AT4G27310	34.6868	19.0154	20.8238	-0.822335	1.14e-05	-0.715579	0.00012928
AT4G27450	309.197	231.958	182.252	-0.401278	0.0713522	-0.680735	0.00222368
AT4G27510	1.7834	3.20312	3.15267	0.660192	0.000757453	0.632257	0.00123828
AT4G27560	10.9368	30.9957	36.2393	1.20553	2.98e-09	1.39347	6.64e-12
AT4G27590	3.22326	1.38092	1.83072	-0.853338	0.00108438	-0.614557	0.017883
AT4G27740	66.9423	28.2775	30.2424	-1.16623	5.56e-11	-1.08789	8.55e-10
AT4G27790	1.93368	0.826222	0.650785	-0.814493	0.00229363	-0.984419	0.000236742
AT4G27800	88.694	59.5833	58.788	-0.604072	2.38e-05	-0.628575	1.09e-05
AT4G27980	6.75309	11.2686	11.8119	0.614272	4.23e-05	0.673749	6.57e-06
AT4G28030	71.0402	39.4629	39.445	-0.844093	9.44e-08	-0.850628	7.33e-08
AT4G28080	105.964	57.3371	57.8529	-0.865261	1.93e-07	-0.860226	2.26e-07
AT4G28162	3.77084	1.80801	1.52657	-0.642801	0.0199028	-0.764693	0.00563387
AT4G28240	105.251	55.4455	55.2866	-0.850492	2.51e-05	-0.858988	2.07e-05
AT4G28250	32.9192	71.2279	63.295	0.907404	2e-06	0.754625	7.76e-05
AT4G28270	19.7532	7.09196	5.79873	-1.06409	4.52e-05	-1.24786	1.75e-06
AT4G28310	17.0752	34.4421	38.0362	0.687058	0.00569837	0.790196	0.00146679
AT4G28560	14.8099	25.2054	24.8679	0.670351	1.2e-10	0.64655	4.88e-10
AT4G28590	5.7017	9.50043	8.53126	0.595375	0.000434469	0.449354	0.00814408
AT4G28650	14.375	8.79175	8.95559	-0.652013	0.00205041	-0.635389	0.00265007
AT4G28652	18.094	11.0569	10.9795	-0.655308	0.00183549	-0.669033	0.00146248
AT4G28680	3.7656	11.0143	10.6111	1.11537	3.31e-06	1.06895	8.28e-06
AT4G28760	59.4283	41.058	39.7012	-0.571366	2.08e-05	-0.622503	3.52e-06
AT4G28950	2.50482	5.07531	4.81171	0.708317	0.00319916	0.645044	0.00726103
AT4G29020	60.7638	98.8579	99.7933	0.59242	1.29e-05	0.598692	1.02e-05
AT4G29030	438.798	896.151	1028	0.679239	0.00744004	0.818722	0.00125462
AT4G29150	11.6898	22.2776	21.5349	0.734042	0.000215078	0.687026	0.00053208
AT4G29400	4.87786	8.45648	7.25359	0.604645	0.00280461	0.411837	0.0425272
AT4G29610	0.21451	1.89538	2.57367	1.19206	1.71e-05	1.47497	1.05e-07
AT4G29690	0.410474	2.79833	3.83178	1.51229	2.7e-08	1.83597	1.31e-11
AT4G29700	3.73871	6.52813	6.76446	0.632751	0.00112056	0.674085	0.000500183
AT4G29770	7.29029	4.23313	6.2903	-0.660706	0.00395229	-0.228834	0.313321
AT4G29900	33.004	18.0439	18.2301	-0.828304	9.84e-06	-0.821273	1.16e-05
AT4G29905	9.56966	4.52245	3.84555	-0.754321	0.00493793	-0.894562	0.000863495
AT4G29950	33.9012	16.6777	18.4059	-0.901211	3.04e-05	-0.791465	0.000247966
AT4G29980	123.837	243.315	230.852	0.760051	0.000246231	0.692004	0.00084416
AT4G29990	2.36143	1.49865	1.72986	-0.649475	0.000190979	-0.476066	0.00537849
AT4G30090	3.66058	5.95301	6.57181	0.506215	0.0234394	0.618279	0.00549962
AT4G30150	2.76649	4.52787	4.70461	0.601419	7.77e-06	0.647455	1.37e-06
AT4G30180	4.47899	2.02325	2.41362	-0.8414	0.00124366	-0.685855	0.0081215
AT4G30290	0.0486626	0.462463	0.519074	0.690488	0.00626995	0.762143	0.00265994
AT4G30490	5.6971	9.38354	9.20963	0.5974	0.000100074	0.567145	0.000217714
AT4G30650	22.3592	65.9924	80.3247	0.62036	0.0250211	0.757863	0.00618666
AT4G30700	2.04591	3.45233	3.7534	0.588657	0.00198534	0.688524	0.000275118
AT4G30860	2.94441	6.48517	6.11472	0.863158	7.97e-05	0.788322	0.000315139
AT4G31360	30.8492	60.3735	59.299	0.689105	0.00368659	0.664911	0.00507776
AT4G31400	2.74087	4.51394	5.23345	0.479005	0.0472584	0.63976	0.00779162
AT4G31500	9.04836	16.7568	21.8954	0.551404	0.0352216	0.816562	0.00180882
AT4G31510	44.4784	26.1446	27.4776	-0.749159	1.83e-05	-0.690409	7.57e-05
AT4G31550	12.1917	23.6321	27.456	0.7591	0.000101886	0.940721	1.39e-06
AT4G31560	68.6794	45.6205	46.3875	-0.621146	1.29e-05	-0.604911	2.09e-05
AT4G31610	11.6929	28.757	24.7637	1.13897	5.82e-15	0.932294	1.78e-10
AT4G32040	35.0654	23.8054	25.7954	-0.596893	7.45e-06	-0.493697	0.000199716
AT4G32150	64.5723	36.8023	39.9357	-0.788458	6.71e-06	-0.690279	7.9e-05
AT4G32160	20.1672	13.7166	14.7178	-0.585438	4.31e-05	-0.497259	0.000493901
AT4G32208	23.3527	42.6832	42.333	0.709257	5.39e-05	0.693001	7.89e-05
AT4G32320	22.0756	13.7153	13.3728	-0.666451	0.00035361	-0.703329	0.000161931
AT4G32440	17.7014	10.9072	11.9415	-0.699032	2.59e-05	-0.587434	0.000393278
AT4G32480	141.882	74.5163	79.2222	-0.812041	0.000213126	-0.746572	0.000661276
AT4G32870	7.93514	2.39991	1.95943	-1.33945	3.91e-08	-1.53058	4.29e-10
AT4G32980	18.0835	9.16135	10.0542	-0.97815	1.07e-11	-0.861945	1.71e-09
AT4G33050	13.5988	4.802	5.23661	-1.22994	9.44e-08	-1.14034	7.18e-07
AT4G33160	5.48687	9.20759	9.71669	0.620575	5.04e-05	0.687359	6.34e-06
AT4G33300	32.1553	17.9204	18.1951	-0.800058	2.52e-05	-0.78665	3.42e-05
AT4G33560	5.61974	41.0446	15.4494	0.725246	0.00277999	0.26632	0.27183
AT4G33666	51.1431	24.0427	22.9997	-0.944741	1.63e-05	-0.999473	5.12e-06
AT4G33800	1.20589	0.337163	0.615067	-0.868179	0.00176941	-0.558079	0.0440661
AT4G34000	34.6146	16.1309	20.4741	-0.942604	2.54e-05	-0.678492	0.00240888
AT4G34030	102.787	55.6264	56.1054	-0.778357	0.00043016	-0.774147	0.000461583
AT4G34135	0.757688	1.85731	1.69865	0.82059	0.00155736	0.723916	0.00527941
AT4G34138	14.987	9.21854	8.55098	-0.569373	0.0215118	-0.650558	0.00862824
AT4G34180	51.737	36.3433	34.5983	-0.548903	4.44e-05	-0.620832	3.88e-06
AT4G34200	77.2799	126.794	125.517	0.608569	2.59e-06	0.589329	5.29e-06
AT4G34290	86.3877	146.935	153.683	0.6327	0.00011133	0.686258	2.74e-05
AT4G34350	118.625	76.5952	79.2836	-0.662344	7.95e-07	-0.621768	3.53e-06
AT4G34480	56.5703	37.8914	35.882	-0.619898	1.31e-07	-0.700067	2.56e-09
AT4G34510	0.846566	2.00064	2.00869	0.756783	0.00414262	0.755094	0.00419255
AT4G34610	0.684293	1.08138	1.58762	0.405128	0.108854	0.815993	0.00106383
AT4G34970	3.79337	1.73843	1.11712	-0.581938	0.0357448	-0.814029	0.00329042
AT4G35020	38.4876	21.689	24.6682	-0.816411	9.03e-07	-0.654901	7.73e-05
AT4G35090	111.312	45.5067	52.6314	-1.10809	5.45e-07	-0.947319	1.83e-05
AT4G35130	1.38312	2.23187	2.48824	0.516065	0.0127714	0.645056	0.00170761
AT4G35600	9.48224	5.99528	6.06069	-0.680005	6.38e-06	-0.671618	7.55e-06
AT4G35630	30.777	51.3467	52.3912	0.604634	0.000362882	0.625661	0.000223119
AT4G35720	0.519642	1.66836	1.5887	0.877646	0.00146654	0.838009	0.00237984
AT4G35750	137.563	73.3653	76.0394	-0.871183	1.32e-06	-0.830727	3.95e-06
AT4G35770	910.526	166.779	181.439	-0.814639	0.00185424	-0.79162	0.002489
AT4G36010	13.9843	27.2018	26.6279	0.851205	9.98e-14	0.814982	9.93e-13
AT4G36040	1105.98	497.131	504.097	-1.00566	4.15e-06	-0.99582	5.15e-06
AT4G36060	0.942013	0.309022	0.666001	-0.722412	0.00943429	-0.31147	0.263498
AT4G36180	30.8413	50.2191	51.8419	0.583377	0.000160517	0.620139	5.99e-05
AT4G36360	27.3202	47.4249	47.5419	0.644361	0.000368014	0.64243	0.000382529
AT4G36410	11.4034	4.96916	4.38918	-0.856562	0.00107898	-0.96886	0.000219404
AT4G36430	1.98704	6.2836	6.60426	1.25458	3.7e-08	1.30942	8.45e-09
AT4G36500	7.61349	4.20311	3.83021	-0.613458	0.019584	-0.704136	0.00739843
AT4G36540	14.9573	7.03841	6.43957	-0.997212	1.91e-07	-1.10828	7.46e-09
AT4G36580	2.38256	3.62498	4.24817	0.427497	0.0553442	0.611172	0.00589748
AT4G36590	0.597811	1.6599	1.71583	0.805641	0.00311482	0.837181	0.00209177
AT4G36680	13.3526	21.8548	22.5407	0.599265	1.24e-05	0.63499	3.46e-06
AT4G36720	45.2855	28.3496	25.6608	-0.654231	0.000594987	-0.781526	4.16e-05
AT4G36730	103.974	47.3729	50.8527	-1.02111	5.94e-07	-0.941493	4.11e-06
AT4G36760	45.2397	27.7131	25.8861	-0.627273	0.00504984	-0.710128	0.00150336
AT4G36780	57.7861	37.7961	38.7566	-0.617646	0.000263916	-0.591096	0.00047584
AT4G36850	97.2149	29.8712	29.5831	-0.982613	0.000393898	-0.992966	0.000341618
AT4G36870	10.6221	5.91113	5.87934	-0.857846	3.04e-10	-0.876061	1.16e-10
AT4G36880	3.3617	12.4867	9.89749	1.23614	1.8e-06	0.99055	0.000131626
AT4G37050	0.965333	4.43273	2.95054	1.36975	2.02e-07	0.946899	0.000341599
AT4G37140	3.51541	1.9526	1.38159	-0.540238	0.0505598	-0.788013	0.00439934
AT4G37220	10.4014	1.5377	1.81015	-1.76326	6.35e-11	-1.6542	8.09e-10
AT4G37300	189.177	73.9903	78.8866	-1.12348	1.53e-06	-1.05928	5.81e-06
AT4G37310	4.52721	1.4072	1.56869	-1.35103	5.74e-09	-1.25002	5.94e-08
AT4G37450	23.1909	42.2013	41.9695	0.612437	0.00978514	0.602278	0.0110563
AT4G37480	13.4696	8.36526	9.1433	-0.652037	0.00101016	-0.550345	0.00538688
AT4G37550	113.721	77.4354	76.7989	-0.570371	0.000519173	-0.586793	0.000355376
AT4G37560	12.283	8.00177	9.14714	-0.624554	0.000140766	-0.458579	0.00485324
AT4G37750	36.4367	62.2878	66.2049	0.627229	0.000354579	0.70113	6.49e-05
AT4G37910	58.9007	107.256	106.761	0.742557	1.6e-07	0.731301	2.45e-07
AT4G37925	47.8501	31.0121	30.6725	-0.658579	1.53e-07	-0.680941	5.48e-08
AT4G38000	11.813	33.4971	28.5852	1.17175	3.28e-08	0.974953	4.36e-06
AT4G38010	1.32873	2.46641	2.34719	0.618114	0.00938148	0.564825	0.0175646
AT4G38060	20.2619	13.7433	13.342	-0.577853	0.000216971	-0.619173	7.32e-05
AT4G38090	37.793	27.2741	25.417	-0.506831	0.00038682	-0.606468	2.21e-05
AT4G38290	13.6607	8.24259	9.11755	-0.657009	0.00223094	-0.550298	0.00988442
AT4G38410	0.894353	3.46654	1.1318	0.726025	0.0067065	0.0750303	0.778313
AT4G38495	36.6634	24.7207	24.4469	-0.569532	0.00176538	-0.590177	0.00117846
AT4G38660	59.7498	101.614	104.782	0.621018	0.000364121	0.655508	0.000167431
AT4G38690	19.1989	10.673	9.20104	-0.797335	2.44e-05	-0.983292	2.1e-07
AT4G38770	482.608	155.797	119.572	-0.996806	0.000287696	-1.19583	1.36e-05
AT4G38810	8.96221	5.23734	4.77461	-0.658852	0.00447721	-0.765231	0.000968431
AT4G38840	17.6735	8.62775	7.84163	-0.897997	3.63e-05	-1.00696	3.76e-06
AT4G38860	12.3725	5.70197	5.59536	-0.968946	6.4e-06	-0.998248	3.24e-06
AT4G38910	11.7745	8.02355	7.80879	-0.564815	0.000760247	-0.605347	0.00030333
AT4G39070	12.8723	5.85231	6.60302	-0.893555	0.000297802	-0.777394	0.00161392
AT4G39480	11.8947	21.3765	18.7871	0.706754	8.03e-06	0.533162	0.000772115
AT4G39730	60.9838	102.717	104.433	0.596026	0.00153133	0.612296	0.00112885
AT4G39940	2.6294	5.55912	6.83092	0.742329	0.0023333	0.968055	6.75e-05
AT4G39950	0.452287	2.4666	2.76195	1.25128	6.06e-06	1.35621	9.29e-07
AT4G39970	29.3927	18.5997	18.5384	-0.6711	1.1e-05	-0.679108	8.4e-06
AT4G39980	20.2197	36.5955	37.7591	0.680778	0.000304835	0.715129	0.00014764
AT5G01500	10.127	21.3988	21.5897	0.877124	3.33e-06	0.883307	2.8e-06
AT5G01590	42.8934	73.9132	66.3464	0.65729	2.88e-05	0.509361	0.00119358
AT5G01610	13.4866	6.88533	6.88205	-0.943903	1.07e-08	-0.952225	6.74e-09
AT5G02020	22.5336	9.85533	8.92663	-0.8264	0.00186469	-0.9168	0.000558359
AT5G02050	26.3897	57.6243	56.4027	0.919474	1.15e-06	0.887348	2.67e-06
AT5G02150	29.1214	16.2829	17.5269	-0.829693	5.27e-07	-0.740374	7.06e-06
AT5G02160	515.052	259.654	265.125	-0.969524	1.04e-09	-0.948878	2.32e-09
AT5G02190	6.14761	14.1629	15.6439	0.939905	8.83e-06	1.05445	5.94e-07
AT5G02220	5.69098	11.5411	9.36571	0.715808	0.00282452	0.473703	0.0490624
AT5G02230	48.0529	31.6104	36.4963	-0.620298	4.9e-05	-0.436882	0.00410271
AT5G02430	1.91828	3.69685	3.3718	0.719592	0.00083952	0.600547	0.00537066
AT5G02490	11.8477	24.3444	27.7221	0.798309	0.000180541	0.949688	8.27e-06
AT5G02620	20.6383	13.8314	13.89	-0.605724	1.04e-05	-0.605344	1.01e-05
AT5G02810	58.7948	30.7466	33.5745	-0.838011	7.99e-05	-0.741238	0.000482687
AT5G02840	91.6544	36.4295	42.5622	-1.13385	3.11e-07	-0.961949	1.4e-05
AT5G02870	391.647	637.026	626.406	0.597436	2.78e-06	0.569002	8.06e-06
AT5G02950	2.03273	3.54874	3.91662	0.617183	0.00174733	0.736541	0.000170908
AT5G03180	20.6068	12.7248	13.5877	-0.616597	0.00605475	-0.547335	0.0147572
AT5G03240	326.511	143.631	152.103	-1.04381	1.11e-06	-0.98229	4.55e-06
AT5G03310	3.48976	1.3163	0.591399	-0.818512	0.00321367	-1.21803	1.17e-05
AT5G03390	7.20297	18.9133	20.1929	1.05433	2.63e-06	1.12711	5.02e-07
AT5G03545	1.00824	3.33181	6.90123	0.714791	0.0102744	1.32944	1.8e-06
AT5G03630	16.8503	27.1815	28.3202	0.56027	0.000842093	0.608778	0.000281413
AT5G03860	1.98932	0.567302	0.660132	-0.830495	0.00272142	-0.760342	0.00608461
AT5G04020	1.46451	2.3653	2.51113	0.5511	0.00221075	0.620904	0.000534455
AT5G04080	6.77899	3.76145	2.80302	-0.608116	0.0218489	-0.858883	0.00123341
AT5G04130	9.1182	15.3688	15.6682	0.605543	0.00067723	0.625163	0.000445584
AT5G04150	0.923749	0.073442	0.284909	-0.785979	0.00113795	-0.556703	0.0228375
AT5G04160	15.3141	24.239	25.6079	0.533802	0.00189325	0.600341	0.000465911
AT5G04720	30.5215	18.6634	20.9675	-0.687201	0.000211333	-0.547035	0.00314795
AT5G04750	111.966	79.5726	75.494	-0.522902	0.000845715	-0.596731	0.000140041
AT5G04885	40.0836	67.5237	64.8059	0.644351	9.01e-07	0.583454	8.67e-06
AT5G04895	2.16644	4.33065	4.45595	0.822287	2.75e-06	0.853105	1.08e-06
AT5G05090	9.56436	5.86559	6.57195	-0.679083	0.000303192	-0.544245	0.00352916
AT5G05240	5.27714	8.50003	9.20709	0.502868	0.0222786	0.592691	0.0069856
AT5G05330	3.69757	5.67872	6.5413	0.448286	0.033676	0.6127	0.00344971
AT5G05340	0.239784	0.876116	1.20848	0.708836	0.0101142	0.964493	0.000477329
AT5G05460	9.64429	5.75467	5.57779	-0.718988	0.000128159	-0.762267	4.86e-05
AT5G05530	2.20419	0.576538	0.649646	-0.898008	0.00110376	-0.84564	0.00215574
AT5G05690	111.451	40.5742	39.2927	-1.28455	5.95e-10	-1.32823	1.53e-10
AT5G06340	38.1015	28.329	25.4659	-0.476016	8.24e-05	-0.625996	2.47e-07
AT5G06400	0.782412	0.993971	1.36498	0.216838	0.320649	0.595051	0.00528188
AT5G06570	1.57713	0.679881	1.13944	-0.801606	0.00235621	-0.371197	0.153125
AT5G06690	54.7469	27.9853	30.3358	-0.922768	1.85e-07	-0.826609	2.87e-06
AT5G06710	5.56292	3.30265	3.34894	-0.699686	0.000434562	-0.69623	0.000443857
AT5G06860	12.9434	8.2098	8.15387	-0.578976	0.00933552	-0.592739	0.0077385
AT5G06865	10.7265	6.52025	6.5582	-0.623458	0.00561591	-0.622725	0.00562942
AT5G06940	3.64336	6.00174	6.13482	0.567164	0.0023054	0.589366	0.00150992
AT5G06980	34.6365	4.84107	5.40588	-1.21143	1.11e-05	-1.17053	2.18e-05
AT5G07030	59.3578	148.44	162.603	0.988197	1.46e-05	1.08903	1.78e-06
AT5G07070	3.75406	2.46079	2.98241	-0.594538	0.001269	-0.363219	0.0442443
AT5G07080	2.93408	1.88104	1.51386	-0.557486	0.0178923	-0.784926	0.000922199
AT5G07400	0.896767	1.60548	1.80893	0.614539	0.00568656	0.752526	0.000660719
AT5G07660	2.26776	4.46583	4.21349	0.797551	1.33e-05	0.714711	9.59e-05
AT5G07720	2.45359	4.5006	4.19125	0.637209	0.00534377	0.547945	0.0166582
AT5G07760	1.03758	0.375123	0.466652	-0.950852	0.000466139	-0.793236	0.00339302
AT5G07770	20.2798	8.79713	9.65034	-1.14432	3.83e-11	-1.03237	2.23e-09
AT5G07780	1.14929	0.153082	0.232067	-1.26627	4.91e-06	-1.11814	5.65e-05
AT5G07810	3.37454	5.92983	5.6258	0.660444	0.000191652	0.587252	0.000913689
AT5G07820	3.59854	2.03331	2.21654	-0.751919	0.000260212	-0.651774	0.00142028
AT5G07900	8.11659	13.1292	11.9069	0.586014	5.92e-06	0.445253	0.000609038
AT5G07990	10.4238	25.4555	25.8425	0.854599	0.00076858	0.867774	0.000635251
AT5G08020	5.13184	9.71861	9.04968	0.695932	0.00134811	0.606008	0.0052621
AT5G08480	3.8684	6.70465	7.37582	0.580847	0.00917735	0.687395	0.00195723
AT5G08640	68.941	137.986	143.28	0.792129	7.77e-05	0.834748	3.12e-05
AT5G09220	30.704	12.5847	12.4973	-1.08555	1.19e-06	-1.09941	8.65e-07
AT5G09300	9.95789	21.8739	21.3588	0.915752	3.09e-06	0.881366	7.1e-06
AT5G09420	4.16764	6.09672	7.51032	0.436677	0.00438349	0.707258	2.8e-06
AT5G09470	0.427499	1.18179	1.58279	0.524886	0.0564545	0.729583	0.00810958
AT5G09530	0.751673	1.80342	1.74524	0.837352	0.000851735	0.795673	0.00151523
AT5G09590	38.0301	62.0799	65.8208	0.59049	4.96e-05	0.663696	5.03e-06
AT5G09660	179.376	96.4712	100.327	-0.927234	3.9e-16	-0.879537	1.08e-14
AT5G09730	4.54758	8.54517	8.19171	0.745338	2.23e-05	0.687228	9.23e-05
AT5G09750	5.76944	16.3193	13.0929	1.22463	1.56e-10	0.939744	1.08e-06
AT5G09760	20.0073	32.7762	30.5352	0.614442	6.07e-08	0.511915	6.51e-06
AT5G09800	0.211091	0.788549	0.651917	0.835111	0.00267034	0.663683	0.017004
AT5G09810	254.044	399.511	417.323	0.547279	5.33e-05	0.601064	9.06e-06
AT5G09840	2.33943	4.01307	4.6999	0.605605	0.002158	0.796492	4.96e-05
AT5G09970	14.7665	22.2211	24.2402	0.490211	0.000157087	0.602958	3.1e-06
AT5G09980	5.82692	3.12055	1.89934	-0.713	0.0038378	-1.15003	4.42e-06
AT5G10150	24.0895	14.0741	14.0722	-0.767555	4.64e-06	-0.773695	3.78e-06
AT5G10390	49.2914	114.985	119.241	0.842176	0.000666012	0.877982	0.000387796
AT5G10400	157.293	395.188	384.037	0.734467	0.00747736	0.706151	0.0101205
AT5G10410	0.890473	0.241641	0.238768	-0.783167	0.00400106	-0.785514	0.00393411
AT5G10420	0.32803	1.18364	0.896599	0.786378	0.00466671	0.570607	0.0400251
AT5G10450	629.976	327.198	326.234	-0.870681	1.1e-05	-0.879801	8.86e-06
AT5G10695	14.04	9.92115	7.69901	-0.497009	0.0106757	-0.802621	4.65e-05
AT5G10770	5.50327	9.69017	9.92853	0.633783	0.0018148	0.659706	0.00115165
AT5G10860	413.647	264.505	268.127	-0.639349	0.000377832	-0.627868	0.000480156
AT5G10930	6.61989	3.25638	3.14554	-0.722893	0.00611172	-0.758275	0.00402244
AT5G10946	1.04152	0.263023	0.213707	-0.728805	0.00537814	-0.790285	0.00254674
AT5G11320	3.08816	5.32497	5.97529	0.596894	0.00389472	0.73574	0.000347081
AT5G11400	0.138636	1.62625	1.2713	1.08428	5.8e-05	0.905874	0.000771499
AT5G11420	4.55888	6.4206	9.19824	0.316643	0.182108	0.713938	0.00251126
AT5G11540	1.60008	3.04594	3.09992	0.644243	0.00810167	0.662274	0.00640989
AT5G11600	5.84579	3.46974	3.67881	-0.655121	0.00345316	-0.594773	0.00762823
AT5G11740	173.781	310.482	307.568	0.693164	4.75e-05	0.675281	7.4e-05
AT5G11750	8.14394	13.4585	14.1224	0.594166	0.00020404	0.65446	3.97e-05
AT5G11930	3.13816	6.2475	5.63288	0.663308	0.00799665	0.549403	0.0281838
AT5G11950	29.5289	53.897	46.9348	0.673993	0.000960959	0.500186	0.0143268
AT5G12080	18.6139	34.8975	36.2232	0.737911	5.61e-05	0.78015	2.04e-05
AT5G12970	6.57647	10.8595	11.5124	0.555754	0.0056484	0.623192	0.00189065
AT5G13060	3.16946	6.1422	5.75191	0.723955	0.000737256	0.641122	0.00280504
AT5G13320	6.9992	4.17664	4.54886	-0.724186	2.31e-05	-0.625898	0.000227244
AT5G13360	1.02012	1.71654	1.91557	0.509751	0.0322974	0.626352	0.00820976
AT5G13490	15.28	26.3077	34.334	0.64775	7.2e-05	0.992833	9.93e-10
AT5G13710	62.34	38.2733	36.3341	-0.742233	3.98e-10	-0.818127	5.47e-12
[truncated: 447 more rows]
